# Supplementary material for: Balancing noise and plasticity in eukaryotic gene expression
Source: BMC Genomics. 2012 Jul 27;13:343. doi: 10.1186/1471-2164-13-343 (PMC3539894; doi:10.1186/1471-2164-13-343)
Supplement: Additional file 2 — Table S1. Additional table with detailed analysis of chromatin regulators associated to Figure 2. [file 1471-2164-13-343-S2.xls]

## Sheet: Sheet1
Computations
S ( strength)	Mean ( | log2 ratio | ) in subset
DR (dominant regulation)	Proportion of genes in subset with log2 ratio < 0 (color of the dots in fig. 2A equivalent to colors used here)
SDR (strength of dominant regulation)	Mean ( log2 ratio ) only taking genes that are regulated in the dominant direction
	e.g. if DR=0.25, it means that 75% of genes in the subset have log2ratio>0, then SDR= mean (log2ratio) only for these 75%
Subsets
FULLD	full dataset
HP	high plasticity subset
HNHP	High-noise high-plasticity subset
LNHP	Low-noise high-plasticity subset
For sources, see Steinfeld et al (cited in the main text,), where ther chromatin regulation data compendium used here was originally published
Data in the following table is ordered in increasing s.HNHP/sHP ratio
source	CM type	(s.HNHP/s.HP)	(s.LNHP/s.HP)	dr.HP	sdr.HP	Brief functional description
Angus.Hill_01.rsc30.null	chromatin	0.699907	2.34655	0.510891	-0.68661	Rsc30: Component of the RSC chromatin remodeling complex; non-essential gene required for regulation of ribosomal protein genes and the cell wall/stress response; highly similar to Rsc3p; null mutants are osmosensitive
Durant06.hat1D.taf1.ts2	general	0.74426	1.39418	0.896104	-2.38539	TaF1 ts, Hat1: Catalytic subunit of the Hat1p-Hat2p histone acetyltransferase complex that uses the cofactor acetyl coenzyme A, to acetylate free nuclear and cytoplasmic histone H4
Durant06.sas3D.taf1.ts2	general	0.749322	1.39721	0.89441	-2.33016	TAF1 ts, Sas3: Histone acetyltransferase catalytic subunit of NuA3 complex that acetylates histone H3, involved in transcriptional silencing
Huisinga04.taf1.ts2_GCN5	general	0.752341	1.48839	0.860041	-2.16784	TAF1 ts, Gcn5: Acetyltransferase, modifies N-terminal lysines on histones H2B and H3; acetylates Rsc4p, a subunit of the RSC chromatin-remodeling complex, altering replication stress tolerance; catalytic subunit of the ADA and SAGA histone acetyltransferase complexes
Durant06.taf1.ts2	chromatin	0.755561	1.42532	0.942688	-2.65119	TAF1 ts
Durant06.hpa2D.taf1.ts2	general	0.758704	1.41225	0.901288	-2.30172	TAF1 ts + hpa2: Tetrameric histone acetyltransferase with similarity to Gcn5p, Hat1p, Elp3p, and Hpa3p; acetylates histones H3 and H4 in vitro and exhibits autoacetylation activity
Durant06.esa1.414.taf1.ts2	general	0.766909	1.31279	0.950719	-2.51129	TAF1 ts, esa1: Catalytic subunit of the histone acetyltransferase complex (NuA4) that acetylates four conserved internal lysines of histone H4 N-terminal tail; required for cell cycle progression and transcriptional silencing at the rDNA locus
Durant06.elp3D.taf1.ts2	general	0.769654	1.39813	0.894068	-2.2833	TAF1 ts, Elp3: Subunit of Elongator complex, which is required for modification of wobble nucleosides in tRNA; exhibits histone acetyltransferase activity that is directed to histones H3 and H4
Huisinga04.taf1.ts2_SPT3	general	0.798509	1.43287	0.752495	-1.73574	TAF1 ts, Spt3: Subunit of the SAGA and SAGA-like transcriptional regulatory complexes, interacts with Spt15p to activate transcription of some RNA polymerase II-dependent genes, also functions to inhibit transcription at some promoters
Huisinga04.taf1.ts2_gcn5	general	0.825462	1.38763	0.92	-2.54035	TAF1 ts, Gcn5: Acetyltransferase, modifies N-terminal lysines on histones H2B and H3; acetylates Rsc4p, a subunit of the RSC chromatin-remodeling complex, altering replication stress tolerance; catalytic subunit of the ADA and SAGA histone acetyltransferase complexes
Durant06.gcn5D.taf1.ts2	general	0.84166	1.32549	0.960986	-2.95997	TAF1 ts, Gcn5: Acetyltransferase, modifies N-terminal lysines on histones H2B and H3; acetylates Rsc4p, a subunit of the RSC chromatin-remodeling complex, altering replication stress tolerance; catalytic subunit of the ADA and SAGA histone acetyltransferase complexes
Huisinga04.taf1.ts2_gcn5_KQL	general	0.869574	1.22577	0.924138	-2.40341	TAF1 ts, Gcn5: Acetyltransferase, modifies N-terminal lysines on histones H2B and H3; acetylates Rsc4p, a subunit of the RSC chromatin-remodeling complex, altering replication stress tolerance; catalytic subunit of the ADA and SAGA histone acetyltransferase complexes
Huisinga04.taf1.ts2_spt3_E240K	general	0.88128	1.23036	0.81441	-1.80737	TAF1 ts, Spt3: Subunit of the SAGA and SAGA-like transcriptional regulatory complexes, interacts with Spt15p to activate transcription of some RNA polymerase II-dependent genes, also functions to inhibit transcription at some promoters
Durant06.esa1.414	chromatin	0.890501	1.09673	0.94433	-1.90461	esa1: Catalytic subunit of the histone acetyltransferase complex (NuA4) that acetylates four conserved internal lysines of histone H4 N-terminal tail; required for cell cycle progression and transcriptional silencing at the rDNA locus
Bernstein_00_affydeletions.hos2_del	chromatin	0.910156	1.34865	0.523715	-0.707483	Hos2: Histone deacetylase required for gene activation via specific deacetylation of lysines in H3 and H4 histone tails
Huisinga04.gcn5	chromatin	0.91327	1.16198	0.977733	-2.72983	Gcn5: Acetyltransferase, modifies N-terminal lysines on histones H2B and H3; acetylates Rsc4p, a subunit of the RSC chromatin-remodeling complex, altering replication stress tolerance; catalytic subunit of the ADA and SAGA histone acetyltransferase complexes
Durant06.hpa2D	chromatin	0.918942	1.08212	0.207792	1.27588	hpa2: Tetrameric histone acetyltransferase with similarity to Gcn5p, Hat1p, Elp3p, and Hpa3p; acetylates histones H3 and H4 in vitro and exhibits autoacetylation activity
Attikum04.arp8...0.1..MMS.vs..arp8	chromatin	0.926974	0.84237	0.62	-1.28307	Arp8 mutant, methyl methanesulfonate
Bernstein_00_affydeletions.hos3_del	chromatin	0.932762	1.40922	0.541502	-0.708403	Hos3: Trichostatin A-insensitive homodimeric histone deacetylase (HDAC) with specificity in vitro for histones H3, H4, H2A, and H2B; similar to Hda1p, Rpd3p, Hos1p, and Hos2p; deletion results in increased histone acetylation at rDNA repeats
Huisinga04.gcn5_KQL	chromatin	0.93577	1.05445	0.738255	-1.33177	Gcn5: Acetyltransferase, modifies N-terminal lysines on histones H2B and H3; acetylates Rsc4p, a subunit of the RSC chromatin-remodeling complex, altering replication stress tolerance; catalytic subunit of the ADA and SAGA histone acetyltransferase complexes
Fazzio01.rpd3.c.i.	chromatin	0.936178	1.0005	0.17623	1.09409	Rpd3: Histone deacetylase; regulates transcription, silencing, and other processes by influencing chromatin remodeling
Attikum04.ino80...0.1..MMS.vs..ino80	chromatin	0.938354	0.91717	0.633267	-1.19648	Ino80: ATPase and nucleosome spacing factor, subunit of complex containing actin and actin-related proteins that has chromatin remodeling activity and 3' to 5' DNA helicase activity in vitro; has a role in modulating stress gene transcription
Huisinga04.taf1.ts2_spt3	general	0.938561	1.08592	0.99187	-3.02813	TaF1 ts, Spt3: Subunit of the SAGA and SAGA-like transcriptional regulatory complexes, interacts with Spt15p to activate transcription of some RNA polymerase II-dependent genes, also functions to inhibit transcription at some promoters
Chitikila_02.WT_Null_L	TBP	0.950414	0.936513	0.35041	0.892436	TBP mutations
Durant06.gcn5D	chromatin	0.950723	1.14364	0.978858	-2.9412	Gcn5: Acetyltransferase, modifies N-terminal lysines on histones H2B and H3; acetylates Rsc4p, a subunit of the RSC chromatin-remodeling complex, altering replication stress tolerance; catalytic subunit of the ADA and SAGA histone acetyltransferase complexes
Attikum04.0.1..MMS	stressagent	0.952122	0.836243	0.609562	-1.2411	Methylmetane sulfonate (DNA damaging)
Durant06.hat1D	chromatin	0.973204	1.37242	0.339408	0.840282	Hat1: Catalytic subunit of the Hat1p-Hat2p histone acetyltransferase complex that uses the cofactor acetyl coenzyme A, to acetylate free nuclear and cytoplasmic histone H4
Bernstein_00_affydeletions.sin3_del	chromatin	0.980903	1.35991	0.608696	-0.769971	Sin3: Component of the Sin3p-Rpd3p histone deacetylase complex, involved in transcriptional repression and activation of diverse processes
Chitikila_02.WT_WT	TBP	0.983693	0.898894	0.679513	-1.09147	TBP mutations
Bernstein_00_affydeletions.hda1_del	chromatin	0.987982	1.30415	0.529644	-0.673622	Hda1: Putative catalytic subunit of a class II histone deacetylase complex that also contains Hda2p and Hda3p; Hda1p interacts with the Hda2p-Hda3p subcomplex to form an active tetramer; deletion increases histone H2B, H3 and H4 acetylation
Chitikila_02.DT_V161R_K	TBP	0.989727	0.880305	0.647525	-0.681714	TBP mutations
Chitikila_02.DT_N69S	TBP	0.997189	0.713502	0.474333	1.0229	TBP mutations
Ingvarsdottir05.UBP8	chromatin	0.998843	1.10023	0.544492	-0.74088	Ubp8: Ubiquitin-specific protease that is a component of the SAGA (Spt-Ada-Gcn5-Acetyltransferase) acetylation complex; required for SAGA-mediated deubiquitination of histone H2B
Chitikila_02.DT_V71E	TBP	1.0006	0.868183	0.489022	1.00866	TBP mutations
Chitikila_02.WT_Null_K	TBP	1.00083	1.00618	0.428	0.831155	TBP mutations
Bernstein_00_affydeletions.sap30_del	chromatin	1.00496	1.37582	0.454545	0.905384	Sap30: Subunit of a histone deacetylase complex, along with Rpd3p and Sin3p, that is involved in silencing at telomeres, rDNA, and silent mating-type loci; involved in telomere maintenance
Keogh05.Drxt1	chromatin	1.00577	0.897164	0.417323	0.66764	Rxt1: Protein that relieves transcriptional repression by binding to the Cyc8p-Tup1p corepressor and recruiting the SAGA complex to the repressed promoter; contains a PHD finger domain
Bernstein_00_affydeletions.ume6_del	chromatin	1.00936	1.09334	0.480237	0.726584	Ume6: Key transcriptional regulator of early meiotic genes, binds URS1 upstream regulatory sequence, couples metabolic responses to nutritional cues with initiation and progression of meiosis
Boa03.set1	chromatin	1.01126	0.996446	0.768317	-1.25136	Set1: Histone methyltransferase, subunit of the COMPASS (Set1C) complex; COMPASS methylates histone H3K4; Set1p-dependent H3K4 trimethylation recruits Nrd1p, allowing efficient termination of snoRNAs and cryptic unstable transcripts (CUTs)
Keogh05.Drco1	chromatin	1.01207	0.916143	0.489919	0.598843	rco1: Essential subunit of the histone deacetylase Rpd3S complex; interacts with Eaf3p
Rosaleny05.DM.vs..YPH250	chromatin	1.01363	0.764675	0.375258	0.812264
Hughes00.IOC4	chromatin	1.01972	0.841429	0.582677	-0.747149	Ioc4: Member of a complex (Isw1b) with Isw1p and Ioc2p that exhibits nucleosome-stimulated ATPase activity and acts within coding regions to coordinate transcription elongation with termination and processing, contains a PWWP motif
Rosaleny05.hat2.vs..YPH250	chromatin	1.01983	0.984056	0.509054	-0.659202	hat2: Subunit of the Hat1p-Hat2p histone acetyltransferase complex; required for high affinity binding of the complex to free histone H4, thereby enhancing Hat1p activity
Fazzio01.isw2.sin3.vs..sin3	chromatin	1.02719	0.9719	0.577869	-0.838412	double deletion Isw2 sin3 vs sin3
Durant06.elp3D	chromatin	1.03011	0.860902	0.214437	1.03878	Elp3: Subunit of Elongator complex, which is required for modification of wobble nucleosides in tRNA; exhibits histone acetyltransferase activity that is directed to histones H3 and H4
Huisinga04.spt3	general	1.03156	1.02368	0.813253	-1.30588	Spt3: Subunit of the SAGA and SAGA-like transcriptional regulatory complexes, interacts with Spt15p to activate transcription of some RNA polymerase II-dependent genes, also functions to inhibit transcription at some promoters
Krogan04.YAF9	chromatin	1.03385	0.839845	0.50501	-0.676275	Yaf9: Subunit of both the NuA4 histone H4 acetyltransferase complex and the SWR1 complex, may function to antagonize silencing near telomeres
Chitikila_02.DT_V71R	TBP	1.03434	0.761131	0.509018	-0.676546	TBP mutations
Huisinga04.WT_TAF1_SPT3	general	1.03803	1.03449	0.442231	0.861804	TAF1 ts, Spt3: Subunit of the SAGA and SAGA-like transcriptional regulatory complexes, interacts with Spt15p to activate transcription of some RNA polymerase II-dependent genes, also functions to inhibit transcription at some promoters
Rosaleny05.hat1.vs.YPH250	chromatin	1.04126	0.897874	0.560241	-0.747453	Hat1: Catalytic subunit of the Hat1p-Hat2p histone acetyltransferase complex that uses the cofactor acetyl coenzyme A, to acetylate free nuclear and cytoplasmic histone H4
Hughes00.SIR3	chromatin	1.04266	0.897429	0.475345	0.879433	Sir3: Silencing protein that interacts with Sir2p and Sir4p, and histone H3 and H4 tails, to establish a transcriptionally silent chromatin state; required for spreading of silenced chromatin; recruited to chromatin through interaction with Rap1p
Orlandi04.sir4	chromatin	1.04659	0.933764	0.512931	-0.954492	Sir4: Silent information regulator that, together with SIR2 and SIR3, is involved in assembly of silent chromatin domains at telomeres and the silent mating-type loci
Chitikila_02.DT_WT	TBP	1.04829	0.925542	0.48583	0.82885	TBP mutations
Bernstein02.Set1_del	chromatin	1.05038	0.9204	0.75	-0.606506	Set1: Histone methyltransferase, subunit of the COMPASS (Set1C) complex; COMPASS methylates histone H3K4; Set1p-dependent H3K4 trimethylation recruits Nrd1p, allowing efficient termination of snoRNAs and cryptic unstable transcripts (CUTs)
Rosaleny05.hat2.vs..hat1	chromatin	1.05065	0.788023	0.523139	-0.810967	Hat2 vs hat1
Sudarsanam00.snf2_minimal_medium_experiment	chromatin	1.05167	0.992099	0.684314	-1.16241	Snf2:Catalytic subunit of the SWI/SNF chromatin remodeling complex
Chitikila_02.DT_V161E	TBP	1.05697	0.689256	0.617409	-1.09851	TBP mutations
Chitikila_02.DT_N69R	TBP	1.06163	0.813795	0.506073	-0.823848	TBP mutations
Keogh05.Dume1	chromatin	1.06682	0.816913	0.494647	0.657823	Ume1: Negative regulator of meiosis, required for repression of a subset of meiotic genes during vegetative growth, binding of histone deacetylase Rpd3p required for activity
Meneghini03.sir2	chromatin	1.06716	1.03703	0.358416	0.553128	Sir2: NAD+ dependent histone deacetylase
Hughes00.SIR1	chromatin	1.07247	1.03285	0.412698	0.871188	Sir1: Protein involved in repression of transcription at the silent mating-type loci HML and HMR; recruitment to silent chromatin requires interactions with Orc1p and with Sir4p, through a common Sir1p domain; binds to centromeric chromatin
Krogan04.HTZ1	histone	1.07526	0.844397	0.487395	0.696415	Htz1: Histone variant H2A.Z
Krogan04.EAF5	chromatin	1.07645	0.891154	0.4862	0.738186	Eaf5: Esa1p-associated factor, non-essential subunit of the NuA4 acetyltransferase complex
Bernstein02.Hda1_del	chromatin	1.07811	1.07139	0.372549	0.937535	Hda1: Putative catalytic subunit of a class II histone deacetylase complex that also contains Hda2p and Hda3p; Hda1p interacts with the Hda2p-Hda3p subcomplex to form an active tetramer; deletion increases histone H2B, H3 and H4 acetylation
Sudarsanam00.swi1_rich_medium_experiment	chromatin	1.07984	0.876323	0.644401	-1.11164	Swi1: Subunit of the SWI/SNF chromatin remodeling complex
Eriksson05.spt10	chromatin	1.0812	0.786047	0.58498	-0.625006	Spt10: Putative histone acetylase with a role in transcriptional silencing, sequence-specific activator of histone genes, binds specifically and cooperatively to pairs of UAS elements in core histone promoters, functions at or near the TATA box
Krogan04.SWC6..VPS71.	chromatin	1.08294	0.934239	0.517672	-0.506463	Vps71; Nucleosome-binding component of the SWR1 complex, which exchanges histone variant H2AZ (Htz1p) for chromatin-bound histone H2A
Angus.Hill_01.rsc3.2	chromatin	1.08686	1.11368	0.645545	-1.01365	Rsc3: Component of the RSC chromatin remodeling complex; essential gene required for maintenance of proper ploidy and regulation of ribosomal protein genes and the cell wall/stress response; highly similar to Rsc30p
Mnaimneh_04.RSC8	chromatin	1.0928	0.997493	0.601961	-0.928429	Rsc8: Component of the RSC chromatin remodeling complex; essential for viability and mitotic growth; homolog of SWI/SNF subunit Swi3p, but unlike Swi3p, does not activate transcription of reporters
Kaeberlein04.delta.ssd1	ssd1	1.09301	0.907941	0.270588	0.846069	Ssd1: Translational repressor with a role in polar growth and wall integrity; regulated by Cbk1p phosphorylation to effect bud-specific translational control and localization of specific mRNAs
Meneghini03.hmr	silencing	1.09333	0.970243	0.602794	-0.847781	HMR
Chitikila_02.WT_V71E	TBP	1.09352	0.793707	0.556034	-1.37611	TBP mutations
Huisinga04.taf1.ts2_25C	general	1.09355	0.788953	0.400442	0.902328	TAF1 ts
Mnaimneh_04.ARP4	chromatin	1.09568	1.06876	0.556863	-0.92027	Arp4: Nuclear actin-related protein involved in chromatin remodeling, component of chromatin-remodeling enzyme complexes
Sabet04.rpd3.H4KQ.v.H4KQ	chromatin	1.09865	0.622546	0.434783	0.901694	rpd3: Histone deacetylase; regulates transcription, silencing, and other processes by influencing chromatin remodeling
Hughes00.ARD1	chromatin	1.10013	1.24472	0.572835	-1.03328	Ard1:Subunit of N-terminal acetyltransferase NatA (Nat1p, Ard1p, Nat5p); acetylates many proteins and thus affects telomeric silencing, cell cycle, heat-shock resistance, mating, and sporulation
Hughes00.HIR2	chromatin	1.10148	0.754679	0.334646	1.06143	Hir2: Subunit of the HIR complex, a nucleosome assembly complex involved in regulation of histone gene transcription; recruits Swi-Snf complexes to histone gene promoters; promotes heterochromatic gene silencing with Asf1p
Fazzio01.isw2.c.i.	chromatin	1.10284	1.01838	0.32377	0.895685	isw2: ATP-dependent DNA translocase involved in chromatin remodeling; ATPase component that, with Itc1p, forms a complex required for repression of a-specific genes
Sudarsanam00.swi1_minimal_medium_experiment	chromatin	1.10493	0.955894	0.690196	-1.04812	swi1: Subunit of the SWI/SNF chromatin remodeling complex
Durant06.WT	WT	1.10747	0.94127	0.463768	0.73394	TBP mutations
Hughes00.HAT2	chromatin	1.10842	0.882901	0.418651	0.969663	Hat2: Subunit of the Hat1p-Hat2p histone acetyltransferase complex; required for high affinity binding of the complex to free histone H4, thereby enhancing Hat1p activity
Keogh05.Deaf3	chromatin	1.11205	1.01466	0.495575	0.479868	Eaf3: Esa1p-associated factor, nonessential component of the NuA4 acetyltransferase complex,
Hughes00.SIN3	chromatin	1.11239	0.767075	0.48419	0.856974	sin3: Component of the Sin3p-Rpd3p histone deacetylase complex, involved in transcriptional repression and activation of diverse processes
Huisinga04.WT_TAF1_GCN5	chromatin	1.11572	0.799172	0.614931	-0.950152	Taf1, Gcn5: Acetyltransferase, modifies N-terminal lysines on histones H2B and H3; acetylates Rsc4p, a subunit of the RSC chromatin-remodeling complex, altering replication stress tolerance; catalytic subunit of the ADA and SAGA histone acetyltransferase complexes
Sabet04.H4_2.26	histone	1.11625	0.717028	0.594862	-1.06396	Histone H4 Nter deletion
Meneghini03.swr1	chromatin	1.11669	1.16683	0.27533	1.06969	Swi1: Subunit of the SWI/SNF chromatin remodeling complex
Chitikila_02.DT_V161R_L	TBP	1.12094	0.81624	0.616935	-1.01473	TBP mutations
Sudarsanam00.snf2_rich_medium_experiment	chromatin	1.1216	0.801915	0.517647	-0.937415	Snf2:Catalytic subunit of the SWI/SNF chromatin remodeling complex
Mnaimneh_04.YNG2	chromatin	1.12194	0.898365	0.472549	0.820677	Yng2: Subunit of NuA4, an essential histone acetyltransferase complex; positions Piccolo NuA4 for efficient acetylation of histone H4 or histone H2A
Orlandi04.ubp10sir4	chromatin	1.12294	0.975889	0.445161	1.05792	Sir4: Silent information regulator that, together with SIR2 and SIR3, is involved in assembly of silent chromatin domains at telomeres and the silent mating-type loci
Ingvarsdottir05.SPT3	chromatin	1.12564	0.817885	0.479657	0.730769	Spt3: Subunit of the SAGA and SAGA-like transcriptional regulatory complexes, interacts with Spt15p to activate transcription of some RNA polymerase II-dependent genes, also functions to inhibit transcription at some promoters
Chitikila_02.WT_V161R_L	TBP	1.12685	0.697491	0.646341	-1.21533	TBP mutations
Hughes00.SIR2	chromatin	1.1311	0.95964	0.512821	-0.730945	Sir2: NAD+ dependent histone deacetylase
Chitikila_02.WT_F182V	TBP	1.13378	0.782823	0.31828	1.32959	TBP mutations
Keogh05.Dsap30	chromatin	1.13532	0.714144	0.427975	0.749901	Sap30: Subunit of a histone deacetylase complex, along with Rpd3p and Sin3p, that is involved in silencing at telomeres, rDNA, and silent mating-type loci; involved in telomere maintenance
Hughes00.PCH1	chromatin	1.13806	0.799963	0.453465	0.53142	Dot1: Nucleosomal histone H3-Lys79 methylase; methylation is required for telomeric silencing, meiotic checkpoint control, and DNA damage response
Kaeberlein04.SSD1.V	translrep	1.14062	0.77601	0.366667	0.757067	Ssd1: Translational repressor with a role in polar growth and wall integrity; regulated by Cbk1p phosphorylation to effect bud-specific translational control and localization of specific mRNAs
Durant06.sas3D	chromatin	1.14091	0.721154	0.392461	0.64629	Sas3:
Hughes00.SAP30	chromatin	1.14192	0.900541	0.527559	-0.728805	Sap30: Subunit of a histone deacetylase complex, along with Rpd3p and Sin3p, that is involved in silencing at telomeres, rDNA, and silent mating-type loci; involved in telomere maintenance
Hughes00.UBP8	chromatin	1.14501	0.667532	0.422619	0.835787	Ubp8: Ubiquitin-specific protease that is a component of the SAGA (Spt-Ada-Gcn5-Acetyltransferase) acetylation complex; required for SAGA-mediated deubiquitination of histone H2B
Hughes00.ZDS1	chromatin	1.14588	0.755594	0.483168	0.955402	Zds1: Protein with a role in regulating Swe1p-dependent polarized growth; interacts with silencing proteins at the telomere; has a role in Bcy1p localization
Ingvarsdottir05.SPT8	chromatin	1.14941	0.735402	0.534335	-1.05039	Spt8: Subunit of the SAGA transcriptional regulatory complex but not present in SAGA-like complex SLIK/SALSA, required for SAGA-mediated inhibition at some promoters
Krogan04.EAF7	chromatin	1.15075	0.639902	0.450317	0.731261	Eaf7: Subunit of the NuA4 histone acetyltransferase complex, which acetylates the N-terminal tails of histones H4 and H2A
Keogh05.Drpd3	chromatin	1.15161	0.826317	0.449367	0.816615	rpd3: Histone deacetylase; regulates transcription, silencing, and other processes by influencing chromatin remodeling
Ingvarsdottir05.SGF11	chromatin	1.1519	0.85129	0.470852	0.77652	Sgf11: Integral subunit of SAGA histone acetyltransferase complex, regulates transcription of a subset of SAGA-regulated genes, required for the Ubp8p association with SAGA and for H2B deubiquitylation
Chitikila_02.DT_Null	TBP	1.15222	0.841505	0.41483	0.93645	TBP mutations
Mnaimneh_04.SWD2	chromatin	1.1528	0.840783	0.547059	-0.843573	Swd2: Subunit of the COMPASS (Set1C) complex, which methylates histone H3 on lys 4 and is involved in telomeric silencing; subunit of CPF (cleavage and polyadenylation factor), a complex involved in RNAP II transcription termination
Keogh05.Drxt2	chromatin	1.15435	0.586343	0.416842	0.583949	Rxt2: Subunit of the histone deacetylase Rpd3L complex; possibly involved in cell fusion and invasive growth
Krogan04..SWC2..VPS72.	chromatin	1.15463	0.782187	0.379531	0.876103	Vps72: Htz1p-binding component of the SWR1 complex, which exchanges histone variant H2AZ (Htz1p) for chromatin-bound histone H2A; required for vacuolar protein sorting
Chitikila_02.WT_N69S	TBP	1.1554	0.768133	0.640333	-1.10454	TBP mutations
Dasgupta02.MOT1.14	TBP	1.16101	0.941026	0.499018	1.08714	Mot1: Essential abundant protein involved in regulation of transcription, removes Spt15p (TBP) from DNA via its C-terminal ATPase activity, forms a complex with TBP that binds TATA DNA with high affinity but with altered specificity
Krogan04.VID21	chromatin	1.16343	0.707053	0.463415	0.868328	Eaf1: Component of the NuA4 histone acetyltransferase complex; acts as a platform for assembly of NuA4 subunits into the native complex; required for initiation of pre-meiotic DNA replication, likely due to its requirement for expression of IME1
Fazzio01.isw2.ume6	chromatin	1.16416	0.823032	0.440574	1.03541
Xu05.spt10_del	translrep	1.16492	0.68603	0.49901	1.26601	Spt10: Putative histone acetylase with a role in transcriptional silencing, sequence-specific activator of histone genes, binds specifically and cooperatively to pairs of UAS elements in core histone promoters, functions at or near the TATA box
Chitikila_02.WT_N69R	TBP	1.16606	0.679725	0.659044	-1.32807	TBP mutations
Mnaimneh_04.TAF2	chromatin	1.1665	0.742104	0.317647	1.05147	TAF2: TFIID subunit (150 kDa), involved in RNA polymerase II transcription initiation
Krogan04.YNG2	chromatin	1.16838	0.746095	0.452	0.832006	Yng2: Subunit of NuA4, an essential histone acetyltransferase complex; positions Piccolo NuA4 for efficient acetylation of histone H4 or histone H2A
Hughes00.RAD6_haploid	chromatin	1.16927	0.717186	0.490119	0.575902	Rad
Chitikila_02.WT_V161E	TBP	1.16961	0.770776	0.586279	-1.59947	TBP mutations
Sabet04.H4KQ	histone	1.17045	0.619539	0.561265	-1.08676	histone H4 mutations at Lysines target of regulatory modification
Attikum04.ino80	chromatin	1.17097	0.72125	0.602	-0.625086	ino80: ATPase and nucleosome spacing factor, subunit of complex containing actin and actin-related proteins that has chromatin remodeling activity and 3' to 5' DNA helicase activity in vitro; has a role in modulating stress gene transcription
Hughes00.ISW2	chromatin	1.17722	0.705372	0.380392	0.990016	isw2: ATP-dependent DNA translocase involved in chromatin remodeling; ATPase component that, with Itc1p, forms a complex required for repression of a-specific genes
Chitikila_02.WT_V161R_K	TBP	1.17802	0.616969	0.636175	-1.32146	TBP mutations
Dasgupta02.MOT1.42	TBP	1.18036	1.01023	0.537255	-0.824338	mot1: Essential abundant protein involved in regulation of transcription, removes Spt15p (TBP) from DNA via its C-terminal ATPase activity, forms a complex with TBP that binds TATA DNA with high affinity but with altered specificity
Hughes00.HDA1	chromatin	1.18192	0.610206	0.514793	-0.48494	hda1: Putative catalytic subunit of a class II histone deacetylase complex that also contains Hda2p and Hda3p; Hda1p interacts with the Hda2p-Hda3p subcomplex to form an active tetramer; deletion increases histone H2B, H3 and H4 acetylation
Martin04.hht2K9131823G	histone	1.18337	0.623688	0.560484	-0.657211	histone H3 mutations at Lysines target of regulatory modification
Keogh05.Dsds3	chromatin	1.18483	0.788391	0.496703	0.805711	Sds3:Component of the Rpd3p/Sin3p deacetylase complex required for its structural integrity and catalytic activity, involved in transcriptional silencing and required for sporulation; cells defective in SDS3 display pleiotropic phenotypes
Chitikila_02.WT_V71R	TBP	1.18531	0.661557	0.648536	-1.20848	TBP mutations
Martin04.hht2_K914182327G	histone	1.18755	0.698881	0.503018	-0.758903	Histone H3 mutations at Lysines target of regulatory modification
Sabet04.H3KQ	histone	1.19341	0.575885	0.529644	-1.02829	Histone H3 mutations at Lysines target of regulatory modification
Sabet04.rpd3.H3dN.v.H3dN	chromatin	1.19375	0.592569	0.586957	-0.877393	Histone H3 Nter tail deletion
Keogh05.Dsin3	chromatin	1.19453	0.739862	0.464853	0.758977	Sin3: Component of the Sin3p-Rpd3p histone deacetylase complex, involved in transcriptional repression and activation of diverse processes
Hughes00.HST3	chromatin	1.19542	0.642848	0.514735	-0.361075	Hst3: Member of the Sir2 family of NAD(+)-dependent protein deacetylases; involved along with Hst4p in telomeric silencing, cell cycle progression, radiation resistance, genomic stability and short-chain fatty acid metabolism
Fazzio01.isw2.rpd3.vs..rpd3	chromatin	1.2014	0.712588	0.321721	1.00377	Double deletion Isw2 Rpd3 vs single deletion Rpd3
Fazzio01.isw2.rpd3	chromatin	1.20161	0.699373	0.407787	0.847243	Double deletion Isw2 Rpd3
Sabet04.H3_1.28	histone	1.2055	0.610462	0.575099	-0.886294	Histone H3 Nter tail deletion
Hughes00.MED2_haploid	chromatin	1.21264	0.736397	0.684418	-1.23706	Med2: Subunit of the RNA polymerase II mediator complex; associates with core polymerase subunits to form the RNA polymerase II holoenzyme; essential for transcriptional regulation
Keogh05.Dpho23	chromatin	1.213	0.595856	0.394892	0.862061	Pho23: Probable component of the Rpd3 histone deacetylase complex, involved in transcriptional regulation of PHO5; affects termination of snoRNAs and cryptic unstable transcripts (CUTs)
Mnaimneh_04.EPL1	chromatin	1.21451	0.641857	0.5	1.28201	Epl1: Subunit of NuA4, an essential histone H4/H2A acetyltransferase complex;
Mizuguch04.swr1_del	chromatin	1.21598	0.704593	0.436149	0.70602	Swr1: Swi2/Snf2-related ATPase that is the structural component of the SWR1 complex, which exchanges histone variant H2AZ (Htz1p) for chromatin-bound histone H2A
Krogan04.SWR1	chromatin	1.21625	0.763347	0.478448	0.805584	Swr1: Swi2/Snf2-related ATPase that is the structural component of the SWR1 complex, which exchanges histone variant H2AZ (Htz1p) for chromatin-bound histone H2A
Fazzio01.ume6	chromatin	1.21649	0.633661	0.422131	0.986104	Ume6: Key transcriptional regulator of early meiotic genes, binds URS1 upstream regulatory sequence, couples metabolic responses to nutritional cues with initiation and progression of meiosis
Hughes00.ISW1_ISW2	chromatin	1.22319	0.591754	0.417323	0.896094	Isw2: ATP-dependent DNA translocase involved in chromatin remodeling; ATPase component that, with Itc1p, forms a complex required for repression of a-specific genes
Orlandi04.ubp10	chromatin	1.22456	0.764198	0.547414	-0.788757	Ubp10: Ubiquitin-specific protease that deubiquitinates ubiquitin-protein moieties; may regulate silencing by acting on Sir4p
Keogh05.Ddep1	chromatin	1.22494	0.584945	0.448498	0.65506	Dep1: Transcriptional modulator involved in regulation of structural phospholipid biosynthesis genes and metabolically unrelated genes, as well as maintenance of telomeres, mating efficiency, and sporulation
Fazzio01.sin3	chromatin	1.22816	0.665668	0.418033	0.694598	Sin3: Component of the Sin3p-Rpd3p histone deacetylase complex, involved in transcriptional repression and activation of diverse processes
Martin04.hht2_K4914182327G	histone	1.22906	0.634736	0.508065	-0.692042	Histone H3 mutations at Lysines target of regulatory modification
Hughes00.ISW1	chromatin	1.23103	0.855239	0.394118	0.824746	Isw1: Member of the imitation-switch (ISWI) class of ATP-dependent chromatin remodeling complexes; ATPase that forms a complex with Ioc2p and Ioc4p to regulate transcription elongation, and a complex with Ioc3p to repress transcription initiation
Attikum04.arp8	chromatin	1.23382	0.699541	0.503043	-0.753302	Arp8: Nuclear actin-related protein involved in chromatin remodeling, component of chromatin-remodeling enzyme complexes; has mRNA binding activity
Meneghini03.htz1	histone	1.24099	0.794953	0.481188	1.05004	Htz1: Histone variant H2A.Z
Fazzio01.rpd3	chromatin	1.24673	0.488642	0.30123	0.821704	Rpd3: Histone deacetylase; regulates transcription, silencing, and other processes by influencing chromatin remodeling
Hughes00.RPD3_haploid	chromatin	1.2508	0.819184	0.543478	-0.571791	Rpd3: Histone deacetylase; regulates transcription, silencing, and other processes by influencing chromatin remodeling
Geisberg_01.BUR6	TBP	1.25146	0.662822	0.552063	-0.772719	Bur6: Subunit of a heterodimeric NC2 transcription regulator complex with Ncb2p; complex binds to TBP and can repress transcription by preventing preinitiation complex assembly or stimulate activated transcription
Fazzio01.isw2	chromatin	1.25405	0.576815	0.239754	1.19522	ATP-dependent DNA translocase involved in chromatin remodeling; ATPase component that, with Itc1p, forms a complex required for repression of a-specific genes
Martin04.hht2_K49141823G	histone	1.2569	0.652345	0.608081	-0.703341	Histone H3 mutations at Lysines target of regulatory modification
Huisinga04.spt3_E240K	general	1.25697	0.612166	0.357942	1.06769	Spt3: Subunit of the SAGA and SAGA-like transcriptional regulatory complexes, interacts with Spt15p to activate transcription of some RNA polymerase II-dependent genes, also functions to inhibit transcription at some promoters
Meneghini03.htz1_sir2	histone	1.25964	0.787341	0.465209	0.885103	Sir2: NAD+ dependent histone deacetylase
Hughes00.IES6	chromatin	1.26291	0.622175	0.535433	-1.0155	Ies6: Protein that associates with the INO80 chromatin remodeling complex under low-salt conditions
Meneghini03.htz1_hmr	histone	1.26327	0.746566	0.486111	0.989072	Htz1: Histone variant H2A.Z
Hughes00.TUP1_haploid	chromatin	1.27117	0.496805	0.512821	-0.551025	Tup1: General repressor of transcription, forms complex with Cyc8p, involved in the establishment of repressive chromatin structure through interactions with histones H3 and H4, appears to enhance expression of some genes
Fazzio01.isw2.sin3	chromatin	1.28808	0.489527	0.469262	0.842999	Sin3: Component of the Sin3p-Rpd3p histone deacetylase complex, involved in transcriptional repression and activation of diverse processes
Martin04.hht2_K27G	histone	1.29292	0.644557	0.450704	0.945359	Histone H3 mutations at Lysines target of regulatory modification
Martin04.hht2_K4G	histone	1.29431	0.585244	0.567677	-0.712703	Histone H3 mutations at Lysines target of regulatory modification
Fazzio01.isw2.c.i..rpd3.c.i.	chromatin	1.29673	0.472019	0.563525	-0.669719	Isw2: ATP-dependent DNA translocase involved in chromatin remodeling; ATPase component that, with Itc1p, forms a complex required for repression of a-specific genes
Sabet04.rpd3_del	chromatin	1.30274	0.557428	0.551383	-0.781415	Rpd3: Histone deacetylase; regulates transcription, silencing, and other processes by influencing chromatin remodeling
Mizuguch04.htz1_del	histone	1.31066	0.642658	0.45098	0.982157	Htz1: Histone variant H2A.Z
Hughes00.SSN6_haploid	chromatin	1.31317	0.635498	0.508841	-0.33345	ssn6: General transcriptional co-repressor, acts together with Tup1p; also acts as part of a transcriptional co-activator complex that recruits the SWI/SNF and SAGA complexes to promoters
Hughes00.SIR4	chromatin	1.31473	0.65394	0.492126	0.736002	Sir4: Silent information regulator that, together with SIR2 and SIR3, is involved in assembly of silent chromatin domains at telomeres and the silent mating-type loci
Mizuguch04.ino80_del	chromatin	1.31647	0.612418	0.494118	0.846284	Ino80: ATPase and nucleosome spacing factor, subunit of complex containing actin and actin-related proteins that has chromatin remodeling activity and 3' to 5' DNA helicase activity in vitro; has a role in modulating stress gene transcription
Bernstein02.Rpd3_del	chromatin	1.33164	0.608964	0.507843	-0.63211	Rpd3: Histone deacetylase; regulates transcription, silencing, and other processes by influencing chromatin remodeling
