# Supplementary material for: Balancing noise and plasticity in eukaryotic gene expression
Source: BMC Genomics. 2012 Jul 27;13:343. doi: 10.1186/1471-2164-13-343 (PMC3539894; doi:10.1186/1471-2164-13-343)
Supplement: Additional file 3 — Table S2. Additional table with analysis of the effect of bipromoters on proximal nucleosomal occupancy, noise and plasticity. [file 1471-2164-13-343-S3.xls]

## Sheet: Sheet1
	Table S2
		Low plasticity			High plasticity
		Bipromoter	Not bi-promoter	P	Bipromoter	Not bi-promoter	P
	Proximal occupancy	-1.79	-1.59	0.000868	-1.53608	-1.12793	1.255e-09
	Noise	0.0736346	0.0745859	0.8238	0.101867	0.133915	1.254e-05
	Plasticity	0.0232834	0.0227828	0.2564	0.111337	0.134999	0.0001561
