# Supplementary material for: Balancing noise and plasticity in eukaryotic gene expression
Source: BMC Genomics. 2012 Jul 27;13:343. doi: 10.1186/1471-2164-13-343 (PMC3539894; doi:10.1186/1471-2164-13-343)
Supplement: Additional file 4 — Table S3. Additional table with analysis of bipromoter enrichment on noise sensitive genes. [file 1471-2164-13-343-S4.xls]

## Sheet: Sheet1
	Essential genes
	LP	Bipromoter	not Bipromoter	P (Fisher)		noise, LP	Bipromoter	not Bipromoter	P (Mann-Whitney)
	Essential genes	59 (47%)	65	0.47		Essential genes	0.0745	0.0801	0.24
	Not essential	199 (51%)	188			Not essential	0.0734	0.0726	0.65
						P (Mann-Whitney)	Essential vs not essential: 0.44
	HP	Bipromoter	not Bipromoter	P (Fisher)		noise, HP	Bipromoter	not Bipromoter	P (Mann-Whitney)
	Essential genes	32 (38%)	52	0.047		Essential genes	0.0842	0.08537	0.96
	Not essential	114 (27%)	313			Not essential	0.1068	0.142	1e-05
						P (Mann-Whitney)	Ess. vs not ess.: 1.2E-006
	Complex subunits
	LP	Bipromoter	not Bipromoter	P (Fisher)		noise, LP	Bipromoter	not Bipromoter	P (Mann-Whitney)
	Complex subu.	117 (52%)	104	0.38		Complex subu.	0.06961	0.06977	0.92
	Not Complex	141 (49%)	147			Not Complex	0.07696	0.07794	0.6
						P (Mann-Whitney)	Complex Vs Not complex P=0.033
	HP	Bipromoter	not Bipromoter	P (Fisher)		noise, HP	Bipromoter	not Bipromoter	P (Mann-Whitney)
	Complex subu.	80 (26%)	225	0.18		Complex subu.	0.0822	0.1115	0.0139
	Not Complex	66 (32%)	140			Not Complex	0.118	0.1478	0.00117
						P (Mann-Whitney)	Complex Vs Not complex P=3.0E-012
	Haploinsufficient
	LP	Bipromoter	not Bipromoter	P (Fisher)		noise, LP	Bipromoter	not Bipromoter	P (Mann-Whitney)
	Haploinsufficient	2 (33%)	4	0.68		Haploinsufficient	0.1252	0.08188	0.53
	Haplosufficient	129 (48%)	135			Haplosufficient	0.0744	0.0771	0.48
						P (Mann-Whitney)	Hinsuf Vs Hsuf P=0.22
	HP	Bipromoter	not Bipromoter	P (Fisher)		noise, HP	Bipromoter	not Bipromoter	P (Mann-Whitney)
	Haploinsufficient	10 (50%)	10	0.045		Haploinsufficient	0.05736	0.04629	0.91
	Haplosufficient	73 (28%)	187			Haplosufficient	0.102	0.1317	0.00244
						P (Mann-Whitney)	Complex Vs Not complex P=1.2E-008	2.1e-06
	All noise sensitive
				Sensitive	tolerant	P-value	Noise reduction
			Bi	0.0833913	0.123652	0.0001028	0.326
			No bi	0.108367	0.153415	1.597e-11	0.294
			P-value	0.0229	0.002087
			Noise reduction	0.23	0.194
