# Supplementary material for: Balancing noise and plasticity in eukaryotic gene expression
Source: BMC Genomics. 2012 Jul 27;13:343. doi: 10.1186/1471-2164-13-343 (PMC3539894; doi:10.1186/1471-2164-13-343)
Supplement: Additional file 5 — Table S4. Additional table with functional enrichment analysis on the different genes according to noise-plasticity coupling. [file 1471-2164-13-343-S5.xls]

## Sheet: LNLP
Category	Term	Count	Percent	PValue	List.Total	Pop.Hits	Pop.Total	Fold.Enrichment	Bonferroni	Benjamini	FDR
GOTERM_BP_FAT	GO:0048193~Golgi vesicle transport	27	17.1975	5.4681e-08	143	110	1854	3.18233	4.13927e-05	4.13927e-05	8.33262e-05
GOTERM_BP_FAT	GO:0016192~vesicle-mediated transport	39	24.8408	1.51078e-07	143	215	1854	2.3518	0.000114359	5.71813e-05	0.000230221
SP_PIR_KEYWORDS	protein transport	36	22.9299	2.07969e-07	157	190	2043	2.46557	3.05709e-05	3.05709e-05	0.00024748
GOTERM_BP_FAT	GO:0015031~protein transport	42	26.7516	7.46529e-07	143	256	1854	2.12708	0.000564963	0.000188356	0.0011376
GOTERM_BP_FAT	GO:0045184~establishment of protein localization	43	27.3885	1.48493e-06	143	272	1854	2.04962	0.00112346	0.000280984	0.0022628
GOTERM_BP_FAT	GO:0046907~intracellular transport	46	29.2994	4.04167e-06	143	312	1854	1.91151	0.00305488	0.000611723	0.00615876
GOTERM_BP_FAT	GO:0008104~protein localization	44	28.0255	4.97112e-06	143	294	1854	1.94035	0.00375607	0.000626994	0.00757502
GOTERM_BP_FAT	GO:0006892~post-Golgi vesicle-mediated transport	14	8.9172	1.56121e-05	143	45	1854	4.03357	0.0117489	0.00168693	0.0237881
GOTERM_MF_FAT	GO:0005083~small GTPase regulator activity	10	6.36943	0.000217225	122	31	1664	4.39979	0.0418951	0.0418951	0.271256
GOTERM_BP_FAT	GO:0016197~endosome transport	11	7.00637	0.000228192	143	36	1854	3.96154	0.158661	0.0213636	0.347168
GOTERM_BP_FAT	GO:0006890~retrograde vesicle-mediated transport, Golgi to ER	9	5.73248	0.000343723	143	25	1854	4.66741	0.229136	0.0285019	0.522506
GOTERM_MF_FAT	GO:0030695~GTPase regulator activity	12	7.64331	0.000427419	122	48	1664	3.40984	0.0807705	0.0412354	0.533087
GOTERM_BP_FAT	GO:0046578~regulation of Ras protein signal transduction	7	4.4586	0.000510353	143	15	1854	6.05035	0.320526	0.0379065	0.774887
SP_PIR_KEYWORDS	zinc-finger	14	8.9172	0.000561299	157	62	2043	2.93836	0.07922	0.0404272	0.665902
GOTERM_BP_FAT	GO:0051056~regulation of small GTPase mediated signal transduction	7	4.4586	0.000765529	143	16	1854	5.6722	0.439949	0.0513378	1.16022
GOTERM_MF_FAT	GO:0008270~zinc ion binding	21	13.3758	0.000845255	122	132	1664	2.1699	0.15345	0.054015	1.0517
GOTERM_BP_FAT	GO:0008380~RNA splicing	10	6.36943	0.00088699	143	35	1854	3.7043	0.489186	0.0544411	1.34315
GOTERM_BP_FAT	GO:0006397~mRNA processing	15	9.55414	0.000897788	143	73	1854	2.66405	0.493348	0.0509581	1.35939
GOTERM_CC_FAT	GO:0005794~Golgi apparatus	22	14.0127	0.000910985	130	132	1642	2.10513	0.230159	0.230159	1.20239
SP_PIR_KEYWORDS	mrna processing	12	7.64331	0.000989714	157	50	2043	3.12306	0.135462	0.0473617	1.17142
GOTERM_BP_FAT	GO:0070727~cellular macromolecule localization	26	16.5605	0.00119161	143	176	1854	1.91529	0.594481	0.0624362	1.80052
GOTERM_BP_FAT	GO:0034613~cellular protein localization	25	15.9236	0.0013939	143	168	1854	1.92932	0.652127	0.0679739	2.10316
GOTERM_CC_FAT	GO:0044431~Golgi apparatus part	16	10.1911	0.00141499	130	83	1642	2.43485	0.33395	0.183881	1.86186
GOTERM_BP_FAT	GO:0006886~intracellular protein transport	23	14.6497	0.00189352	143	152	1854	1.96181	0.761825	0.0857689	2.84688
SP_PIR_KEYWORDS	zinc	20	12.7389	0.00243431	157	126	2043	2.06551	0.301123	0.0856757	2.85868
SP_PIR_KEYWORDS	nucleus	62	39.4904	0.00251186	157	588	2043	1.37209	0.309064	0.071274	2.94851
GOTERM_MF_FAT	GO:0060589~nucleoside-triphosphatase regulator activity	12	7.64331	0.00265046	122	59	1664	2.7741	0.407162	0.122527	3.26381
GOTERM_BP_FAT	GO:0006350~transcription	26	16.5605	0.00267606	143	186	1854	1.81232	0.868467	0.112479	4.00116
SP_PIR_KEYWORDS	golgi apparatus	17	10.828	0.00292617	157	100	2043	2.21217	0.349996	0.0692795	3.42712
GOTERM_BP_FAT	GO:0042147~retrograde transport, endosome to Golgi	5	3.18471	0.00306898	143	9	1854	7.2028	0.902392	0.12126	4.57589
SP_PIR_KEYWORDS	transport	41	26.1146	0.00320181	157	349	2043	1.52872	0.375885	0.0651282	3.74433
GOTERM_BP_FAT	GO:0033365~protein localization in organelle	15	9.55414	0.00327025	143	83	1854	2.34308	0.916226	0.12235	4.86904
GOTERM_MF_FAT	GO:0035091~phosphoinositide binding	8	5.09554	0.00366452	122	29	1664	3.76258	0.51482	0.134672	4.48639
GOTERM_BP_FAT	GO:0032989~cellular component morphogenesis	15	9.55414	0.00410522	143	85	1854	2.28795	0.955579	0.144186	6.07622
GOTERM_BP_FAT	GO:0006366~transcription from RNA polymerase II promoter	14	8.9172	0.00454279	143	77	1854	2.35728	0.96815	0.151368	6.70312
GOTERM_MF_FAT	GO:0008289~lipid binding	10	6.36943	0.00465598	122	46	1664	2.96507	0.60123	0.142066	5.66797
GOTERM_BP_FAT	GO:0006409~tRNA export from nucleus	7	4.4586	0.00485056	143	22	1854	4.12524	0.974797	0.154062	7.14171
GOTERM_CC_FAT	GO:0019898~extrinsic to membrane	15	9.55414	0.00504665	130	85	1642	2.22896	0.765912	0.383698	6.49473
SP_PIR_KEYWORDS	coiled coil	20	12.7389	0.00541318	157	135	2043	1.92781	0.549726	0.0949248	6.25495
GOTERM_MF_FAT	GO:0005543~phospholipid binding	9	5.73248	0.00561382	122	39	1664	3.14754	0.670124	0.146521	6.79669
GOTERM_BP_FAT	GO:0000902~cell morphogenesis	14	8.9172	0.00570355	143	79	1854	2.2976	0.986832	0.1716	8.34723
GOTERM_CC_FAT	GO:0009898~internal side of plasma membrane	13	8.28025	0.0059835	130	69	1642	2.37971	0.821367	0.349885	7.65659
GOTERM_BP_FAT	GO:0051031~tRNA transport	7	4.4586	0.00615584	143	23	1854	3.94588	0.990669	0.176972	8.98048
GOTERM_CC_FAT	GO:0044459~plasma membrane part	16	10.1911	0.00621475	130	96	1642	2.10513	0.832906	0.300815	7.94133
GOTERM_CC_FAT	GO:0005768~endosome	12	7.64331	0.00637218	130	61	1642	2.48474	0.840333	0.26345	8.1347
GOTERM_BP_FAT	GO:0007264~small GTPase mediated signal transduction	10	6.36943	0.00667449	143	46	1854	2.81849	0.993715	0.183543	9.70163
GOTERM_BP_FAT	GO:0006610~ribosomal protein import into nucleus	6	3.82166	0.00715472	143	17	1854	4.57589	0.995641	0.188654	10.3646
GOTERM_BP_FAT	GO:0006607~NLS-bearing substrate import into nucleus	6	3.82166	0.00715472	143	17	1854	4.57589	0.995641	0.188654	10.3646
GOTERM_BP_FAT	GO:0051030~snRNA transport	6	3.82166	0.00715472	143	17	1854	4.57589	0.995641	0.188654	10.3646
GOTERM_BP_FAT	GO:0006408~snRNA export from nucleus	6	3.82166	0.00715472	143	17	1854	4.57589	0.995641	0.188654	10.3646
INTERPRO	IPR001683:Phox-like	4	2.54777	0.00762817	142	6	1822	8.55399	0.835879	0.835879	9.3872
GOTERM_BP_FAT	GO:0016044~membrane organization	18	11.465	0.0079704	143	120	1854	1.94476	0.99766	0.200974	11.4802
GOTERM_BP_FAT	GO:0032774~RNA biosynthetic process	16	10.1911	0.0081555	143	101	1854	2.05387	0.997969	0.198599	11.7316
GOTERM_BP_FAT	GO:0006351~transcription, DNA-dependent	16	10.1911	0.0081555	143	101	1854	2.05387	0.997969	0.198599	11.7316
GOTERM_MF_FAT	GO:0003677~DNA binding	18	11.465	0.00878557	122	128	1664	1.91803	0.824199	0.195312	10.4462
COG_ONTOLOGY	Intracellular trafficking and secretion	7	4.4586	0.00915081	37	23	418	3.43831	0.128809	0.128809	6.19151
GOTERM_BP_FAT	GO:0006608~snRNP protein import into nucleus	6	3.82166	0.0093065	143	18	1854	4.32168	0.999157	0.216567	13.2797
GOTERM_CC_FAT	GO:0044451~nucleoplasm part	15	9.55414	0.00939144	130	91	1642	2.08199	0.933335	0.32082	11.7714
GOTERM_BP_FAT	GO:0070647~protein modification by small protein conjugation or removal	9	5.73248	0.0105964	143	41	1854	2.84598	0.999685	0.235711	14.9844
GOTERM_BP_FAT	GO:0016071~mRNA metabolic process	17	10.828	0.0109347	143	114	1854	1.93338	0.999757	0.235467	15.4264
GOTERM_BP_FAT	GO:0007163~establishment or maintenance of cell polarity	12	7.64331	0.0110047	143	67	1854	2.3221	0.99977	0.230314	15.5174
GOTERM_BP_FAT	GO:0006887~exocytosis	7	4.4586	0.011594	143	26	1854	3.49059	0.999853	0.23472	16.2814
UP_SEQ_FEATURE	short sequence motif:Nuclear localization signal	6	3.82166	0.0117602	157	19	2043	4.10929	0.982297	0.982297	14.8852
GOTERM_BP_FAT	GO:0006609~mRNA-binding (hnRNP) protein import into nucleus	6	3.82166	0.0118666	143	19	1854	4.09422	0.999881	0.233398	16.6326
SP_PIR_KEYWORDS	transcription regulation	19	12.1019	0.0127601	157	136	2043	1.81796	0.848596	0.189218	14.1717
GOTERM_MF_FAT	GO:0005096~GTPase activator activity	7	4.4586	0.0130416	122	28	1664	3.40984	0.924686	0.249746	15.1369
GOTERM_BP_FAT	GO:0007034~vacuolar transport	10	6.36943	0.0132524	143	51	1854	2.54216	0.999959	0.250648	18.3965
GOTERM_CC_FAT	GO:0012505~endomembrane system	23	14.6497	0.0132722	130	174	1642	1.66958	0.978391	0.380801	16.2503
GOTERM_BP_FAT	GO:0000086~G2/M transition of mitotic cell cycle	5	3.18471	0.0136679	143	13	1854	4.98655	0.99997	0.251278	18.9186
GOTERM_BP_FAT	GO:0007242~intracellular signaling cascade	12	7.64331	0.0136688	143	69	1854	2.25479	0.99997	0.245414	18.9197
GOTERM_BP_FAT	GO:0032940~secretion by cell	7	4.4586	0.0139878	143	27	1854	3.36131	0.999977	0.244684	19.3184
GOTERM_BP_FAT	GO:0046903~secretion	7	4.4586	0.0139878	143	27	1854	3.36131	0.999977	0.244684	19.3184
GOTERM_MF_FAT	GO:0004842~ubiquitin-protein ligase activity	6	3.82166	0.0148001	122	21	1664	3.89696	0.946997	0.254531	17.0082
GOTERM_CC_FAT	GO:0031982~vesicle	12	7.64331	0.016115	130	69	1642	2.19666	0.990559	0.404335	19.3969
SMART	SM00312:PX	4	2.54777	0.0173261	60	6	564	6.26667	0.610858	0.610858	15.7367
GOTERM_BP_FAT	GO:0006896~Golgi to vacuole transport	5	3.18471	0.0180175	143	14	1854	4.63037	0.999999	0.297362	24.1995
GOTERM_MF_FAT	GO:0019787~small conjugating protein ligase activity	6	3.82166	0.0180632	122	22	1664	3.71982	0.972429	0.278522	20.3802
GOTERM_BP_FAT	GO:0006611~protein export from nucleus	6	3.82166	0.0183381	143	21	1854	3.7043	0.999999	0.295502	24.5757
GOTERM_BP_FAT	GO:0032012~regulation of ARF protein signal transduction	4	2.54777	0.0185036	143	8	1854	6.48252	0.999999	0.291666	24.7692
GOTERM_BP_FAT	GO:0045449~regulation of transcription	25	15.9236	0.0187511	143	205	1854	1.5811	0.999999	0.289066	25.0578
GOTERM_CC_FAT	GO:0030478~actin cap	4	2.54777	0.0197917	130	8	1642	6.31538	0.996776	0.436574	23.3043
GOTERM_CC_FAT	GO:0005635~nuclear envelope	11	7.00637	0.0198835	130	62	1642	2.24094	0.996862	0.407855	23.3995
GOTERM_BP_FAT	GO:0006888~ER to Golgi vesicle-mediated transport	10	6.36943	0.0212913	143	55	1854	2.35728	1	0.315367	27.9603
GOTERM_BP_FAT	GO:0007124~pseudohyphal growth	7	4.4586	0.0231969	143	30	1854	3.02517	1	0.332218	30.0684
GOTERM_BP_FAT	GO:0010324~membrane invagination	11	7.00637	0.0233054	143	65	1854	2.19408	1	0.327457	30.1867
GOTERM_MF_FAT	GO:0030528~transcription regulator activity	13	8.28025	0.0240902	122	89	1664	1.99226	0.991802	0.329896	26.2792
GOTERM_BP_FAT	GO:0032318~regulation of Ras GTPase activity	4	2.54777	0.0262209	143	9	1854	5.76224	1	0.354198	33.2957
GOTERM_BP_FAT	GO:0006999~nuclear pore organization	6	3.82166	0.0267909	143	23	1854	3.38218	1	0.35428	33.8883
GOTERM_CC_FAT	GO:0005847~mRNA cleavage and polyadenylation specificity factor complex	4	2.54777	0.0280078	130	9	1642	5.61368	0.999712	0.493085	31.4115
GOTERM_CC_FAT	GO:0005849~mRNA cleavage factor complex	4	2.54777	0.0280078	130	9	1642	5.61368	0.999712	0.493085	31.4115
GOTERM_MF_FAT	GO:0046914~transition metal ion binding	24	15.2866	0.0295014	122	214	1664	1.52965	0.997258	0.364782	31.2302
SP_PIR_KEYWORDS	Transcription	21	13.3758	0.0297064	157	170	2043	1.60746	0.988121	0.358086	30.1528
GOTERM_CC_FAT	GO:0031410~cytoplasmic vesicle	11	7.00637	0.0297799	130	66	1642	2.10513	0.999829	0.486978	33.0527
GOTERM_MF_FAT	GO:0016881~acid-amino acid ligase activity	6	3.82166	0.0305889	122	25	1664	3.27344	0.997802	0.354126	32.1874
GOTERM_CC_FAT	GO:0005654~nucleoplasm	16	10.1911	0.030804	130	115	1642	1.75732	0.999874	0.473452	33.9846
GOTERM_BP_FAT	GO:0007015~actin filament organization	7	4.4586	0.0311998	143	32	1854	2.8361	1	0.3934	38.308
GOTERM_BP_FAT	GO:0070783~growth of unicellular organism as a thread of attached cells	7	4.4586	0.0311998	143	32	1854	2.8361	1	0.3934	38.308
UP_SEQ_FEATURE	sequence variant	9	5.73248	0.0327987	157	50	2043	2.34229	0.999988	0.996607	36.513
GOTERM_CC_FAT	GO:0044433~cytoplasmic vesicle part	6	3.82166	0.0349146	130	24	1642	3.15769	0.999963	0.49337	37.6056
GOTERM_CC_FAT	GO:0016591~DNA-directed RNA polymerase II, holoenzyme	6	3.82166	0.0349146	130	24	1642	3.15769	0.999963	0.49337	37.6056
GOTERM_BP_FAT	GO:0006895~Golgi to endosome transport	4	2.54777	0.0353956	143	10	1854	5.18601	1	0.426924	42.2563
GOTERM_BP_FAT	GO:0001403~invasive growth in response to glucose limitation	5	3.18471	0.0357984	143	17	1854	3.81325	1	0.42416	42.6226
GOTERM_MF_FAT	GO:0031202~RNA splicing factor activity, transesterification mechanism	5	3.18471	0.0366661	122	18	1664	3.78871	0.999363	0.38774	37.3151
GOTERM_BP_FAT	GO:0065002~intracellular protein transmembrane transport	9	5.73248	0.036835	143	51	1854	2.28795	1	0.427115	43.5555
GOTERM_CC_FAT	GO:0030863~cortical cytoskeleton	8	5.09554	0.0369779	130	41	1642	2.46454	0.99998	0.491285	39.3531
GOTERM_CC_FAT	GO:0030864~cortical actin cytoskeleton	8	5.09554	0.0369779	130	41	1642	2.46454	0.99998	0.491285	39.3531
GOTERM_CC_FAT	GO:0031988~membrane-bounded vesicle	10	6.36943	0.037036	130	59	1642	2.14081	0.99998	0.47119	39.4016
GOTERM_CC_FAT	GO:0016023~cytoplasmic membrane-bounded vesicle	10	6.36943	0.037036	130	59	1642	2.14081	0.99998	0.47119	39.4016
SP_PIR_KEYWORDS	nuclear pore complex	6	3.82166	0.0370668	157	25	2043	3.12306	0.996122	0.39635	36.2037
GOTERM_BP_FAT	GO:0000398~nuclear mRNA splicing, via spliceosome	6	3.82166	0.0373923	143	25	1854	3.11161	1	0.425804	44.0512
GOTERM_BP_FAT	GO:0051276~chromosome organization	16	10.1911	0.0384605	143	121	1854	1.71438	1	0.428891	44.9898
GOTERM_CC_FAT	GO:0005681~spliceosome	5	3.18471	0.0387453	130	17	1642	3.71493	0.999988	0.46744	40.8139
GOTERM_CC_FAT	GO:0005643~nuclear pore	7	4.4586	0.0397085	130	33	1642	2.67925	0.999991	0.457757	41.5962
GOTERM_BP_FAT	GO:0016049~cell growth	7	4.4586	0.0408249	143	34	1854	2.66927	1	0.442512	47.0154
GOTERM_BP_FAT	GO:0006997~nucleus organization	7	4.4586	0.0408249	143	34	1854	2.66927	1	0.442512	47.0154
GOTERM_BP_FAT	GO:0051301~cell division	17	10.828	0.0421184	143	133	1854	1.65718	1	0.446927	48.0939
GOTERM_BP_FAT	GO:0000377~RNA splicing, via transesterification reactions with bulged adenosine as nucleophile	6	3.82166	0.0435348	143	26	1854	2.99193	1	0.452116	49.2512
GOTERM_BP_FAT	GO:0000375~RNA splicing, via transesterification reactions	6	3.82166	0.0435348	143	26	1854	2.99193	1	0.452116	49.2512
GOTERM_CC_FAT	GO:0046930~pore complex	7	4.4586	0.0452128	130	34	1642	2.60045	0.999998	0.485175	45.8865
GOTERM_MF_FAT	GO:0008060~ARF GTPase activator activity	3	1.91083	0.0453501	122	5	1664	8.18361	0.999893	0.435283	44.0252
SP_PIR_KEYWORDS	ubl conjugation pathway	7	4.4586	0.0458423	157	35	2043	2.60255	0.99899	0.437209	42.7887
GOTERM_BP_FAT	GO:0006406~mRNA export from nucleus	7	4.4586	0.0462717	143	35	1854	2.59301	1	0.466978	51.4196
GOTERM_CC_FAT	GO:0000329~fungal-type vacuole membrane	8	5.09554	0.0465041	130	43	1642	2.34991	0.999999	0.478376	46.8498
GOTERM_CC_FAT	GO:0005684~U2-dependent spliceosome	4	2.54777	0.049001	130	11	1642	4.59301	0.999999	0.480783	48.6678
GOTERM_CC_FAT	GO:0000151~ubiquitin ligase complex	4	2.54777	0.049001	130	11	1642	4.59301	0.999999	0.480783	48.6678
GOTERM_MF_FAT	GO:0008047~enzyme activator activity	8	5.09554	0.0495364	122	47	1664	2.32159	0.999955	0.444977	47.018
UP_SEQ_FEATURE	domain:PX	3	1.91083	0.0496961	157	5	2043	7.80764	1	0.996954	50.0652
UP_SEQ_FEATURE	domain:Arf-GAP	3	1.91083	0.0496961	157	5	2043	7.80764	1	0.996954	50.0652
GOTERM_BP_FAT	GO:0030011~maintenance of cell polarity	3	1.91083	0.0499555	143	5	1854	7.77902	1	0.487705	54.2017
GOTERM_BP_FAT	GO:0032312~regulation of ARF GTPase activity	3	1.91083	0.0499555	143	5	1854	7.77902	1	0.487705	54.2017
GOTERM_MF_FAT	GO:0032266~phosphatidylinositol 3-phosphate binding	4	2.54777	0.0508445	122	12	1664	4.54645	0.999966	0.435102	47.9225
INTERPRO	IPR001164:Arf GTPase activating protein	3	1.91083	0.050915	142	5	1822	7.69859	0.999996	0.997901	48.9676
SP_PIR_KEYWORDS	GTPase activation	5	3.18471	0.0513666	157	19	2043	3.4244	0.99957	0.449147	46.6084
GOTERM_BP_FAT	GO:0006352~transcription initiation	5	3.18471	0.0517677	143	19	1854	3.41185	1	0.494403	55.515
GOTERM_BP_FAT	GO:0006605~protein targeting	14	8.9172	0.0528302	143	105	1854	1.72867	1	0.495806	56.2686
GOTERM_CC_FAT	GO:0000131~incipient cellular bud site	6	3.82166	0.0549131	130	27	1642	2.80684	1	0.505769	52.7455
GOTERM_BP_FAT	GO:0051029~rRNA transport	6	3.82166	0.0575419	143	28	1854	2.77822	1	0.520712	59.4688
GOTERM_BP_FAT	GO:0006407~rRNA export from nucleus	6	3.82166	0.0575419	143	28	1854	2.77822	1	0.520712	59.4688
GOTERM_MF_FAT	GO:0005085~guanyl-nucleotide exchange factor activity	5	3.18471	0.0606228	122	21	1664	3.24746	0.999996	0.47713	54.2469
GOTERM_BP_FAT	GO:0031124~mRNA 3'-end processing	5	3.18471	0.0609928	143	20	1854	3.24126	1	0.536236	61.6723
GOTERM_BP_FAT	GO:0007049~cell cycle	21	13.3758	0.0618859	143	184	1854	1.47971	1	0.535883	62.224
GOTERM_BP_FAT	GO:0043933~macromolecular complex subunit organization	24	15.2866	0.0620803	143	218	1854	1.42734	1	0.531433	62.3432
GOTERM_CC_FAT	GO:0015629~actin cytoskeleton	8	5.09554	0.0635271	130	46	1642	2.19666	1	0.543826	58.153
SP_PIR_KEYWORDS	translocation	7	4.4586	0.0646283	157	38	2043	2.39708	0.999946	0.504168	54.844
GOTERM_BP_FAT	GO:0030036~actin cytoskeleton organization	9	5.73248	0.0648977	143	57	1854	2.04711	1	0.542258	64.0305
GOTERM_BP_FAT	GO:0006606~protein import into nucleus	7	4.4586	0.0652257	143	38	1854	2.3883	1	0.538666	64.2223
GOTERM_BP_FAT	GO:0051170~nuclear import	7	4.4586	0.0652257	143	38	1854	2.3883	1	0.538666	64.2223
GOTERM_BP_FAT	GO:0008361~regulation of cell size	8	5.09554	0.0690837	143	48	1854	2.16084	1	0.554614	66.4075
GOTERM_BP_FAT	GO:0030447~filamentous growth	8	5.09554	0.0690837	143	48	1854	2.16084	1	0.554614	66.4075
UP_SEQ_FEATURE	domain:PH	4	2.54777	0.0708117	157	13	2043	4.00392	1	0.998091	63.2336
SP_PIR_KEYWORDS	guanine-nucleotide releasing factor	3	1.91083	0.0708658	157	6	2043	6.50637	0.99998	0.513403	58.3
UP_SEQ_FEATURE	domain:Rho-GAP	3	1.91083	0.0708658	157	6	2043	6.50637	1	0.993348	63.2627
GOTERM_BP_FAT	GO:0043087~regulation of GTPase activity	4	2.54777	0.0712767	143	13	1854	3.98924	1	0.560964	67.5934
GOTERM_BP_FAT	GO:0034504~protein localization in nucleus	7	4.4586	0.0724242	143	39	1854	2.32706	1	0.561681	68.1983
INTERPRO	IPR000198:RhoGAP	3	1.91083	0.0725584	142	6	1822	6.41549	1	0.99733	62.0793
GOTERM_BP_FAT	GO:0007010~cytoskeleton organization	12	7.64331	0.0727312	143	89	1854	1.74809	1	0.558071	68.3583
GOTERM_CC_FAT	GO:0031501~mannosyltransferase complex	3	1.91083	0.0745139	130	6	1642	6.31538	1	0.58892	64.2203
GOTERM_MF_FAT	GO:0005099~Ras GTPase activator activity	4	2.54777	0.0756822	122	14	1664	3.89696	1	0.539383	62.6177
GOTERM_CC_FAT	GO:0005667~transcription factor complex	5	3.18471	0.0764527	130	21	1642	3.00733	1	0.584356	65.2024
GOTERM_CC_FAT	GO:0005856~cytoskeleton	13	8.28025	0.0812889	130	99	1642	1.65859	1	0.593925	67.5448
UP_SEQ_FEATURE	compositionally biased region:Gln-rich	6	3.82166	0.0821705	157	31	2043	2.51859	1	0.99235	68.906
GOTERM_BP_FAT	GO:0006338~chromatin remodeling	6	3.82166	0.0828637	143	31	1854	2.50936	1	0.602378	73.2364
GOTERM_BP_FAT	GO:0030029~actin filament-based process	9	5.73248	0.082886	143	60	1854	1.94476	1	0.597354	73.2463
GOTERM_BP_FAT	GO:0030010~establishment of cell polarity	9	5.73248	0.082886	143	60	1854	1.94476	1	0.597354	73.2463
GOTERM_CC_FAT	GO:0005774~vacuolar membrane	9	5.73248	0.0856873	130	59	1642	1.92673	1	0.600772	69.5476
SMART	SM00105:ArfGap	3	1.91083	0.0875019	60	5	564	5.64	0.992879	0.915615	59.2234
INTERPRO	IPR001849:Pleckstrin homology	4	2.54777	0.0879236	142	14	1822	3.666	1	0.995616	69.4172
GOTERM_BP_FAT	GO:0040007~growth	9	5.73248	0.0894802	143	61	1854	1.91287	1	0.6217	76.0322
GOTERM_BP_FAT	GO:0006405~RNA export from nucleus	8	5.09554	0.0898441	143	51	1854	2.03373	1	0.618262	76.1778
GOTERM_MF_FAT	GO:0003682~chromatin binding	5	3.18471	0.0911135	122	24	1664	2.84153	1	0.591886	69.7135
SP_PIR_KEYWORDS	membrane	52	33.121	0.0962465	157	569	2043	1.18921	1	0.605353	70.0085
INTERPRO	IPR001163:Like-Sm ribonucleoprotein, core	3	1.91083	0.0965425	142	7	1822	5.49899	1	0.991704	72.9358
INTERPRO	IPR006649:Like-Sm ribonucleoprotein, eukaryotic and archaea-type, core	3	1.91083	0.0965425	142	7	1822	5.49899	1	0.991704	72.9358
GOTERM_BP_FAT	GO:0006325~chromatin organization	11	7.00637	0.0971612	143	83	1854	1.71826	1	0.643582	78.935
GOTERM_CC_FAT	GO:0044448~cell cortex part	9	5.73248	0.0998272	130	61	1642	1.86356	1	0.64683	75.2383

## Sheet: LNHP
Category	Term	Count	Percent	PValue	List.Total	Pop.Hits	Pop.Total	Fold.Enrichment	Bonferroni	Benjamini	FDR
GOTERM_CC_FAT	GO:0022626~cytosolic ribosome	33	48.5294	7.17765e-29	61	81	1642	10.9666	7.89542e-27	7.89542e-27	8.10949e-26
SP_PIR_KEYWORDS	ribosomal protein	32	47.0588	5.7976e-24	68	107	2043	8.98516	6.20343e-22	6.20343e-22	6.51685e-21
GOTERM_CC_FAT	GO:0044445~cytosolic part	32	47.0588	9.6892e-24	61	102	1642	8.44487	1.06581e-21	5.32906e-22	1.09471e-20
KEGG_PATHWAY	sce03010:Ribosome	32	47.0588	1.54675e-23	47	65	636	6.66187	2.16544e-22	2.16544e-22	1.05069e-20
GOTERM_MF_FAT	GO:0003735~structural constituent of ribosome	32	47.0588	3.40924e-23	61	107	1664	8.15811	3.61379e-21	3.61379e-21	3.82552e-20
SP_PIR_KEYWORDS	ribosome	29	42.6471	4.73233e-23	68	86	2043	10.1312	5.0636e-21	2.5318e-21	5.31943e-20
GOTERM_CC_FAT	GO:0033279~ribosomal subunit	32	47.0588	2.41249e-22	61	112	1642	7.69087	2.65373e-20	8.84578e-21	2.72569e-19
SP_PIR_KEYWORDS	cytosol	23	33.8235	4.29341e-22	68	47	2043	14.7024	4.59395e-20	1.53132e-20	4.82605e-19
SP_PIR_KEYWORDS	ribonucleoprotein	34	50	2.46203e-21	68	151	2043	6.7649	2.63437e-19	6.58592e-20	2.76747e-18
SP_PIR_KEYWORDS	protein biosynthesis	32	47.0588	1.37139e-20	68	135	2043	7.12157	1.46739e-18	2.93477e-19	1.54152e-17
GOTERM_CC_FAT	GO:0022625~cytosolic large ribosomal subunit	21	30.8824	8.96014e-20	61	41	1642	13.7873	9.85615e-18	2.46404e-18	1.01234e-16
GOTERM_CC_FAT	GO:0005840~ribosome	35	51.4706	2.05528e-19	61	174	1642	5.41455	2.2608e-17	4.52161e-18	2.3221e-16
GOTERM_CC_FAT	GO:0005829~cytosol	37	54.4118	2.37943e-19	61	202	1642	4.93053	2.61737e-17	4.36228e-18	2.68834e-16
GOTERM_MF_FAT	GO:0005198~structural molecule activity	34	50	8.09827e-19	61	170	1664	5.45574	8.58416e-17	4.29208e-17	9.08708e-16
GOTERM_CC_FAT	GO:0030529~ribonucleoprotein complex	42	61.7647	2.16048e-17	61	314	1642	3.6005	2.37653e-15	3.39504e-16	2.44096e-14
GOTERM_BP_FAT	GO:0006412~translation	40	58.8235	2.71387e-15	67	312	1854	3.54765	1.06315e-12	1.06315e-12	3.71925e-12
GOTERM_CC_FAT	GO:0015934~large ribosomal subunit	21	30.8824	2.73716e-14	61	70	1642	8.07541	3.01648e-12	3.77032e-13	3.09863e-11
GOTERM_CC_FAT	GO:0043232~intracellular non-membrane-bounded organelle	45	66.1765	8.85404e-12	61	511	1642	2.37047	9.73943e-10	1.08216e-10	1.00035e-08
GOTERM_CC_FAT	GO:0043228~non-membrane-bounded organelle	45	66.1765	8.85404e-12	61	511	1642	2.37047	9.73943e-10	1.08216e-10	1.00035e-08
GOTERM_CC_FAT	GO:0022627~cytosolic small ribosomal subunit	11	16.1765	1.55565e-08	61	28	1642	10.5749	1.71121e-06	1.71121e-07	1.75761e-05
GOTERM_CC_FAT	GO:0015935~small ribosomal subunit	11	16.1765	1.171e-06	61	42	1642	7.04996	0.000128802	1.171e-05	0.00132302
SP_PIR_KEYWORDS	cytoplasm	40	58.8235	2.4186e-06	68	632	2043	1.90153	0.000258757	4.31307e-05	0.00271861
GOTERM_MF_FAT	GO:0019843~rRNA binding	6	8.82353	0.000117327	61	15	1664	10.9115	0.0123604	0.00413722	0.131574
GOTERM_BP_FAT	GO:0006417~regulation of translation	14	20.5882	0.000255714	67	123	1854	3.14962	0.0970092	0.0497417	0.355952
GOTERM_BP_FAT	GO:0010608~posttranscriptional regulation of gene expression	14	20.5882	0.000382977	67	128	1854	3.02659	0.141731	0.0496698	0.532663
GOTERM_BP_FAT	GO:0032268~regulation of cellular protein metabolic process	14	20.5882	0.000520663	67	132	1854	2.93487	0.187629	0.0506234	0.723518
GOTERM_BP_FAT	GO:0042254~ribosome biogenesis	17	25	0.001104	67	199	1854	2.36391	0.356439	0.0843745	1.52835
SP_PIR_KEYWORDS	rrna-binding	4	5.88235	0.00245919	68	9	2043	13.3529	0.23161	0.0369374	2.72974
GOTERM_BP_FAT	GO:0022613~ribonucleoprotein complex biogenesis	17	25	0.00267784	67	216	1854	2.17786	0.656955	0.163321	3.66969
SP_PIR_KEYWORDS	acetylation	9	13.2353	0.00418323	68	81	2043	3.33824	0.361443	0.0545252	4.60277
GOTERM_BP_FAT	GO:0042273~ribosomal large subunit biogenesis	7	10.2941	0.00441648	67	45	1854	4.30448	0.828998	0.222986	5.98495
UP_SEQ_FEATURE	zinc finger region:C4-type	5	7.35294	0.00495036	68	22	2043	6.82821	0.495832	0.495832	5.67336
GOTERM_CC_FAT	GO:0030684~preribosome	9	13.2353	0.006693	61	79	1642	3.06661	0.522268	0.0597023	7.30665
GOTERM_MF_FAT	GO:0003723~RNA binding	15	22.0588	0.00769183	61	196	1664	2.08765	0.558901	0.185044	8.29963
GOTERM_BP_FAT	GO:0042255~ribosome assembly	6	8.82353	0.00786164	67	36	1854	4.61194	0.957113	0.325409	10.4209
GOTERM_CC_FAT	GO:0030687~preribosome, large subunit precursor	5	7.35294	0.0171029	61	28	1642	4.80679	0.85007	0.135815	17.7086
SP_PIR_KEYWORDS	methylation	4	5.88235	0.0193346	68	18	2043	6.67647	0.876197	0.207147	19.7048
GOTERM_BP_FAT	GO:0042257~ribosomal subunit assembly	5	7.35294	0.0199948	67	30	1854	4.61194	0.999684	0.591562	24.5433
GOTERM_BP_FAT	GO:0022618~ribonucleoprotein complex assembly	6	8.82353	0.0403138	67	54	1854	3.07463	1	0.806377	43.6585
SMART	SM00739:KOW	2	2.94118	0.045608	14	2	564	40.2857	0.479794	0.479794	27.1741
GOTERM_BP_FAT	GO:0000027~ribosomal large subunit assembly	4	5.88235	0.0458831	67	23	1854	4.81246	1	0.81799	48.05
SP_PIR_KEYWORDS	Fatty acid biosynthesis	3	4.41176	0.0481489	68	11	2043	8.19385	0.994908	0.410222	42.5748
UP_SEQ_FEATURE	metal ion-binding site:Zinc	4	5.88235	0.0511604	68	26	2043	4.62217	0.999288	0.973313	46.1015
SP_PIR_KEYWORDS	acetylated amino end	3	4.41176	0.0565786	68	12	2043	7.51103	0.998034	0.432513	48.039
GOTERM_BP_FAT	GO:0006631~fatty acid metabolic process	4	5.88235	0.0685592	67	27	1854	4.0995	1	0.905722	62.8523
INTERPRO	IPR005756:Ribosomal protein L26, eukaryotic/archaeal	2	2.94118	0.0690372	65	2	1822	28.0308	0.99994	0.99994	56.8186
INTERPRO	IPR001209:Ribosomal protein S14	2	2.94118	0.0690372	65	2	1822	28.0308	0.99994	0.99994	56.8186
INTERPRO	IPR005825:Ribosomal protein L24/L26, conserved site	2	2.94118	0.0690372	65	2	1822	28.0308	0.99994	0.99994	56.8186
INTERPRO	IPR018267:Ribosomal protein L37e, conserved site	2	2.94118	0.0690372	65	2	1822	28.0308	0.99994	0.99994	56.8186
INTERPRO	IPR005824:KOW	2	2.94118	0.0690372	65	2	1822	28.0308	0.99994	0.99994	56.8186
INTERPRO	IPR018271:Ribosomal protein S14, conserved site	2	2.94118	0.0690372	65	2	1822	28.0308	0.99994	0.99994	56.8186
INTERPRO	IPR014723:Ribosomal protein L24, SH3-like	2	2.94118	0.0690372	65	2	1822	28.0308	0.99994	0.99994	56.8186
INTERPRO	IPR001569:Ribosomal protein L37e	2	2.94118	0.0690372	65	2	1822	28.0308	0.99994	0.99994	56.8186
INTERPRO	IPR001047:Ribosomal protein S8e	2	2.94118	0.0690372	65	2	1822	28.0308	0.99994	0.99994	56.8186
UP_SEQ_FEATURE	nucleotide phosphate-binding region:GTP	5	7.35294	0.0786935	68	50	2043	3.00441	0.999988	0.976954	61.8878
SP_PIR_KEYWORDS	ribosome biogenesis	7	10.2941	0.0808785	68	93	2043	2.26139	0.99988	0.52858	61.2484
KEGG_PATHWAY	sce01040:Biosynthesis of unsaturated fatty acids	3	4.41176	0.0851422	47	7	636	5.79939	0.712293	0.463617	45.364
PIR_SUPERFAMILY	PIRSF002204:ribosomal protein L26	2	2.94118	0.088503	53	2	1149	21.6792	0.996802	0.996802	60.7472
PIR_SUPERFAMILY	PIRSF002171:ribosomal protein, L37a/L37e types	2	2.94118	0.088503	53	2	1149	21.6792	0.996802	0.996802	60.7472
PIR_SUPERFAMILY	PIRSF002137:ribosomal protein, S14p/S14a/S29e/organellar S14 types	2	2.94118	0.088503	53	2	1149	21.6792	0.996802	0.996802	60.7472
SP_PIR_KEYWORDS	gtp-binding	5	7.35294	0.0930987	68	53	2043	2.83435	0.999971	0.55261	66.6613
GOTERM_BP_FAT	GO:0006633~fatty acid biosynthetic process	3	4.41176	0.0973104	67	15	1854	5.53433	1	0.956811	76.0076
GOTERM_BP_FAT	GO:0000462~maturation of SSU-rRNA from tricistronic rRNA transcript (SSU-rRNA, 5.8S rRNA, LSU-rRNA)	5	7.35294	0.0992471	67	50	1854	2.76716	1	0.949153	76.7154

## Sheet: HNHP
Category	Term	Count	X.	PValue	List.Total	Pop.Hits	Pop.Total	Fold.Enrichment	Bonferroni	Benjamini	FDR
GOTERM_BP_FAT	GO:0055114~oxidation reduction	73	29.3173	1.01988e-26	227	168	1854	3.54893	9.8928e-24	9.8928e-24	1.60512e-23
SP_PIR_KEYWORDS	oxidoreductase	58	23.2932	7.88902e-23	249	123	2043	3.86894	2.17737e-20	2.17737e-20	1.0408e-19
GOTERM_BP_FAT	GO:0009266~response to temperature stimulus	42	16.8675	8.42916e-21	227	72	1854	4.76432	8.17629e-18	4.08814e-18	1.32661e-17
GOTERM_BP_FAT	GO:0034605~cellular response to heat	35	14.0562	3.34831e-18	227	57	1854	5.01507	3.24786e-15	1.08262e-15	5.2697e-15
GOTERM_BP_FAT	GO:0009408~response to heat	37	14.8594	3.48413e-17	227	67	1854	4.51036	3.3796e-14	8.44901e-15	5.48345e-14
GOTERM_BP_FAT	GO:0009628~response to abiotic stimulus	49	19.6787	1.00093e-13	227	134	1854	2.98659	9.71379e-11	1.94276e-11	1.57607e-10
GOTERM_BP_FAT	GO:0007039~vacuolar protein catabolic process	30	12.0482	7.18518e-13	227	58	1854	4.22452	6.9698e-10	1.16163e-10	1.13086e-09
GOTERM_BP_FAT	GO:0006414~translational elongation	48	19.2771	5.63518e-12	227	142	1854	2.76081	5.4661e-09	7.80872e-10	8.86882e-09
GOTERM_BP_FAT	GO:0015980~energy derivation by oxidation of organic compounds	32	12.8514	9.18688e-11	227	76	1854	3.43891	8.91127e-08	1.11391e-08	1.44586e-07
GOTERM_BP_FAT	GO:0006091~generation of precursor metabolites and energy	42	16.8675	3.0635e-10	227	126	1854	2.72247	2.97159e-07	3.30177e-08	4.82145e-07
GOTERM_BP_FAT	GO:0046394~carboxylic acid biosynthetic process	32	12.8514	5.66454e-08	227	95	1854	2.75112	5.49445e-05	5.49459e-06	8.91506e-05
GOTERM_BP_FAT	GO:0016053~organic acid biosynthetic process	32	12.8514	5.66454e-08	227	95	1854	2.75112	5.49445e-05	5.49459e-06	8.91506e-05
GOTERM_BP_FAT	GO:0044271~nitrogen compound biosynthetic process	45	18.0723	5.86597e-08	227	164	1854	2.24106	5.68983e-05	5.17271e-06	9.23208e-05
SP_PIR_KEYWORDS	nad	20	8.03213	6.93684e-08	249	42	2043	3.90706	1.91455e-05	9.57279e-06	9.15177e-05
GOTERM_BP_FAT	GO:0045333~cellular respiration	21	8.43373	1.11549e-07	227	47	1854	3.64926	0.000108197	9.01684e-06	0.00017556
GOTERM_BP_FAT	GO:0008652~cellular amino acid biosynthetic process	27	10.8434	1.89798e-07	227	75	1854	2.94026	0.000184087	1.41618e-05	0.000298711
UP_SEQ_FEATURE	transit peptide:Mitochondrion	40	16.0643	1.97134e-07	249	142	2043	2.31122	0.000102899	0.000102899	0.000285599
SP_PIR_KEYWORDS	transit peptide	40	16.0643	2.42371e-07	249	143	2043	2.29505	6.68922e-05	2.22979e-05	0.00031976
GOTERM_BP_FAT	GO:0009309~amine biosynthetic process	27	10.8434	6.19111e-07	227	79	1854	2.79139	0.000600358	4.28946e-05	0.000974375
GOTERM_CC_FAT	GO:0005576~extracellular region	14	5.62249	1.35825e-06	193	26	1642	4.58111	0.000294697	0.000294697	0.00172513
GOTERM_MF_FAT	GO:0048037~cofactor binding	26	10.4418	2.53055e-06	211	77	1664	2.66289	0.00117854	0.00117854	0.00360795
GOTERM_CC_FAT	GO:0005739~mitochondrion	76	30.5221	2.95471e-06	193	410	1642	1.57705	0.000640968	0.000320535	0.00375279
GOTERM_BP_FAT	GO:0033554~cellular response to stress	42	16.8675	2.95683e-06	227	168	1854	2.04185	0.00286402	0.00019119	0.00465346
SP_PIR_KEYWORDS	mitochondrion	55	22.0884	3.51006e-06	249	249	2043	1.81231	0.00096831	0.000242166	0.00463073
SP_PIR_KEYWORDS	iron	19	7.63052	4.48867e-06	249	48	2043	3.24774	0.00123811	0.000247745	0.00592174
SP_PIR_KEYWORDS	tricarboxylic acid cycle	10	4.01606	5.76355e-06	249	14	2043	5.86059	0.00158948	0.000265089	0.00760358
GOTERM_BP_FAT	GO:0006099~tricarboxylic acid cycle	10	4.01606	5.90547e-06	227	14	1854	5.83386	0.00571195	0.000357956	0.00929384
GOTERM_BP_FAT	GO:0046356~acetyl-CoA catabolic process	10	4.01606	5.90547e-06	227	14	1854	5.83386	0.00571195	0.000357956	0.00929384
GOTERM_BP_FAT	GO:0042775~mitochondrial ATP synthesis coupled electron transport	10	4.01606	5.90547e-06	227	14	1854	5.83386	0.00571195	0.000357956	0.00929384
GOTERM_BP_FAT	GO:0022904~respiratory electron transport chain	10	4.01606	5.90547e-06	227	14	1854	5.83386	0.00571195	0.000357956	0.00929384
GOTERM_BP_FAT	GO:0042773~ATP synthesis coupled electron transport	10	4.01606	5.90547e-06	227	14	1854	5.83386	0.00571195	0.000357956	0.00929384
GOTERM_BP_FAT	GO:0006811~ion transport	29	11.6466	8.57873e-06	227	100	1854	2.36855	0.00828688	0.000489375	0.0135007
GOTERM_MF_FAT	GO:0050662~coenzyme binding	19	7.63052	1.03592e-05	211	49	1664	3.05794	0.0048158	0.00241081	0.014769
SP_PIR_KEYWORDS	oxidative phosphorylation	10	4.01606	1.28912e-05	249	15	2043	5.46988	0.00355167	0.000508156	0.017006
GOTERM_BP_FAT	GO:0006084~acetyl-CoA metabolic process	10	4.01606	1.32068e-05	227	15	1854	5.44493	0.012729	0.000711452	0.0207833
GOTERM_BP_FAT	GO:0051186~cofactor metabolic process	28	11.245	1.75678e-05	227	98	1854	2.33354	0.0168965	0.000896487	0.0276452
SP_PIR_KEYWORDS	Secreted	12	4.81928	2.41685e-05	249	23	2043	4.28078	0.00664838	0.000833475	0.0318808
GOTERM_BP_FAT	GO:0016265~death	14	5.62249	2.57552e-05	227	31	1854	3.6885	0.0246733	0.00124836	0.0405267
GOTERM_BP_FAT	GO:0008219~cell death	14	5.62249	2.57552e-05	227	31	1854	3.6885	0.0246733	0.00124836	0.0405267
GOTERM_BP_FAT	GO:0009109~coenzyme catabolic process	10	4.01606	2.70064e-05	227	16	1854	5.10463	0.0258564	0.00124668	0.0424951
GOTERM_BP_FAT	GO:0051187~cofactor catabolic process	10	4.01606	2.70064e-05	227	16	1854	5.10463	0.0258564	0.00124668	0.0424951
GOTERM_BP_FAT	GO:0009084~glutamine family amino acid biosynthetic process	10	4.01606	2.70064e-05	227	16	1854	5.10463	0.0258564	0.00124668	0.0424951
UP_SEQ_FEATURE	nucleotide phosphate-binding region:NAD	11	4.41767	3.55533e-05	249	20	2043	4.51265	0.018388	0.00923666	0.0514958
GOTERM_BP_FAT	GO:0022900~electron transport chain	13	5.22088	4.12189e-05	227	28	1854	3.79201	0.0391944	0.00181577	0.0648522
GOTERM_BP_FAT	GO:0009060~aerobic respiration	16	6.4257	4.22812e-05	227	41	1854	3.18728	0.0401839	0.00178161	0.0665229
GOTERM_CC_FAT	GO:0044429~mitochondrial part	45	18.0723	4.52875e-05	193	215	1642	1.7807	0.00977947	0.00327051	0.0575056
UP_SEQ_FEATURE	topological domain:Extracellular	27	10.8434	6.22151e-05	249	99	2043	2.23768	0.0319556	0.0107674	0.0900969
GOTERM_BP_FAT	GO:0009064~glutamine family amino acid metabolic process	13	5.22088	6.28121e-05	227	29	1854	3.66125	0.0591105	0.00253551	0.0988102
SP_PIR_KEYWORDS	amino-acid biosynthesis	19	7.63052	6.82806e-05	249	57	2043	2.73494	0.0186696	0.00209182	0.0900452
GOTERM_BP_FAT	GO:0009063~cellular amino acid catabolic process	10	4.01606	9.18927e-05	227	18	1854	4.53744	0.0852825	0.00355925	0.144526
GOTERM_CC_FAT	GO:0070469~respiratory chain	9	3.61446	9.45144e-05	193	15	1642	5.10466	0.0203017	0.00511452	0.119979
UP_SEQ_FEATURE	binding site:Substrate	19	7.63052	0.000113429	249	59	2043	2.64223	0.0574944	0.0146943	0.164206
GOTERM_BP_FAT	GO:0015849~organic acid transport	14	5.62249	0.000117247	227	35	1854	3.26696	0.107506	0.00436491	0.184368
GOTERM_BP_FAT	GO:0006119~oxidative phosphorylation	14	5.62249	0.000117247	227	35	1854	3.26696	0.107506	0.00436491	0.184368
SP_PIR_KEYWORDS	nadp	15	6.0241	0.000131189	249	40	2043	3.07681	0.0355629	0.00361452	0.17294
GOTERM_MF_FAT	GO:0005506~iron ion binding	18	7.22892	0.000136895	211	53	1664	2.67835	0.0618051	0.0210413	0.195005
GOTERM_BP_FAT	GO:0009310~amine catabolic process	10	4.01606	0.000156249	227	19	1854	4.29863	0.140645	0.0055981	0.245628
SP_PIR_KEYWORDS	cell wall	10	4.01606	0.000248378	249	20	2043	4.10241	0.0662634	0.00621343	0.32719
GOTERM_CC_FAT	GO:0005746~mitochondrial respiratory chain	8	3.21285	0.000249322	193	13	1642	5.23555	0.0526718	0.0107636	0.316209
GOTERM_BP_FAT	GO:0016054~organic acid catabolic process	10	4.01606	0.000254265	227	20	1854	4.0837	0.2186	0.00877088	0.399422
GOTERM_BP_FAT	GO:0046395~carboxylic acid catabolic process	10	4.01606	0.000254265	227	20	1854	4.0837	0.2186	0.00877088	0.399422
SP_PIR_KEYWORDS	metalloprotein	12	4.81928	0.000315428	249	29	2043	3.3951	0.0833888	0.00722973	0.415345
GOTERM_BP_FAT	GO:0006732~coenzyme metabolic process	20	8.03213	0.000415617	227	70	1854	2.33354	0.331843	0.0138083	0.652113
GOTERM_CC_FAT	GO:0001950~plasma membrane enriched fraction	14	5.62249	0.000459776	193	41	1642	2.90509	0.0949765	0.0164948	0.582405
SP_PIR_KEYWORDS	stress response	13	5.22088	0.000500732	249	35	2043	3.0475	0.129107	0.0105773	0.658603
GOTERM_BP_FAT	GO:0006979~response to oxidative stress	15	6.0241	0.000550288	227	45	1854	2.72247	0.413702	0.0176401	0.862561
SP_PIR_KEYWORDS	respiratory chain	8	3.21285	0.000577236	249	14	2043	4.68847	0.147313	0.0113185	0.758873
GOTERM_CC_FAT	GO:0009277~fungal-type cell wall	12	4.81928	0.00058974	193	32	1642	3.19041	0.120157	0.0181211	0.746466
GOTERM_CC_FAT	GO:0005618~cell wall	12	4.81928	0.00058974	193	32	1642	3.19041	0.120157	0.0181211	0.746466
GOTERM_CC_FAT	GO:0030312~external encapsulating structure	12	4.81928	0.00058974	193	32	1642	3.19041	0.120157	0.0181211	0.746466
GOTERM_CC_FAT	GO:0005743~mitochondrial inner membrane	18	7.22892	0.000655222	193	64	1642	2.39281	0.132578	0.0176216	0.829033
GOTERM_MF_FAT	GO:0022890~inorganic cation transmembrane transporter activity	18	7.22892	0.000720453	211	60	1664	2.36588	0.285271	0.0805347	1.02231
KEGG_PATHWAY	sce00500:Starch and sucrose metabolism	10	4.01606	0.000806799	105	18	636	3.36508	0.0411019	0.0411019	0.781107
GOTERM_CC_FAT	GO:0044455~mitochondrial membrane part	16	6.4257	0.000825739	193	54	1642	2.52082	0.164111	0.0197207	1.04374
GOTERM_MF_FAT	GO:0009055~electron carrier activity	12	4.81928	0.00084491	211	31	1664	3.05274	0.325575	0.0757557	1.19793
GOTERM_BP_FAT	GO:0044275~cellular carbohydrate catabolic process	14	5.62249	0.000919581	227	42	1854	2.72247	0.59033	0.0283768	1.4375
SP_PIR_KEYWORDS	membrane-associated complex	9	3.61446	0.000960278	249	19	2043	3.88649	0.23292	0.0175223	1.2595
SP_PIR_KEYWORDS	Lysine biosynthesis	5	2.00803	0.000960991	249	5	2043	8.20482	0.233071	0.0164483	1.26043
SP_PIR_KEYWORDS	iron-sulfur	8	3.21285	0.000971418	249	15	2043	4.3759	0.235277	0.0156551	1.27403
GOTERM_BP_FAT	GO:0009085~lysine biosynthetic process	5	2.00803	0.000974877	227	5	1854	8.1674	0.611745	0.0291326	1.52332
GOTERM_BP_FAT	GO:0006553~lysine metabolic process	5	2.00803	0.000974877	227	5	1854	8.1674	0.611745	0.0291326	1.52332
GOTERM_MF_FAT	GO:0051287~NAD or NADH binding	7	2.81124	0.00100618	211	11	1664	5.01853	0.374446	0.0752078	1.42506
UP_SEQ_FEATURE	disulfide bond	11	4.41767	0.00103548	249	28	2043	3.22332	0.417717	0.102516	1.48972
UP_SEQ_FEATURE	lipid moiety-binding region:GPI-anchor amidated asparagine	6	2.40964	0.0010415	249	8	2043	6.15361	0.419548	0.0866701	1.49834
GOTERM_BP_FAT	GO:0006525~arginine metabolic process	6	2.40964	0.00105895	227	8	1854	6.12555	0.64218	0.0306633	1.65367
GOTERM_MF_FAT	GO:0016209~antioxidant activity	8	3.21285	0.00121844	211	15	1664	4.206	0.43342	0.0779561	1.72326
KEGG_PATHWAY	sce00020:Citrate cycle (TCA cycle)	10	4.01606	0.00132458	105	19	636	3.18797	0.0666022	0.0338748	1.27951
GOTERM_CC_FAT	GO:0019866~organelle inner membrane	18	7.22892	0.00138759	193	68	1642	2.25206	0.260157	0.0296822	1.74818
INTERPRO	IPR016040:NAD(P)-binding domain	13	5.22088	0.00146649	222	39	1822	2.73574	0.501237	0.501237	2.07564
GOTERM_BP_FAT	GO:0044257~cellular protein catabolic process	31	12.4498	0.0014734	227	144	1854	1.75826	0.760752	0.0411938	2.29389
SP_PIR_KEYWORDS	mitochondrial inner membrane	7	2.81124	0.00147617	249	12	2043	4.78614	0.334837	0.0223967	1.93008
GOTERM_BP_FAT	GO:0016052~carbohydrate catabolic process	14	5.62249	0.00149344	227	44	1854	2.59872	0.765365	0.0405746	2.32475
GOTERM_CC_FAT	GO:0005740~mitochondrial envelope	26	10.4418	0.00173671	193	119	1642	1.85884	0.314216	0.033709	2.18356
GOTERM_CC_FAT	GO:0031226~intrinsic to plasma membrane	8	3.21285	0.00187034	193	17	1642	4.00366	0.333852	0.033287	2.34974
SP_PIR_KEYWORDS	disulfide bond	11	4.41767	0.00189902	249	30	2043	3.00843	0.408224	0.0272343	2.47658
GOTERM_BP_FAT	GO:0005991~trehalose metabolic process	6	2.40964	0.0021473	227	9	1854	5.44493	0.875708	0.0562746	3.32655
GOTERM_BP_FAT	GO:0016137~glycoside metabolic process	6	2.40964	0.0021473	227	9	1854	5.44493	0.875708	0.0562746	3.32655
GOTERM_BP_FAT	GO:0006536~glutamate metabolic process	6	2.40964	0.0021473	227	9	1854	5.44493	0.875708	0.0562746	3.32655
GOTERM_BP_FAT	GO:0005984~disaccharide metabolic process	6	2.40964	0.0021473	227	9	1854	5.44493	0.875708	0.0562746	3.32655
GOTERM_BP_FAT	GO:0006412~translation	55	22.0884	0.00229608	227	312	1854	1.43977	0.892446	0.0584839	3.55315
SP_PIR_KEYWORDS	gpi-anchor	8	3.21285	0.00236643	249	17	2043	3.86109	0.47999	0.0321667	3.07738
UP_SEQ_FEATURE	propeptide:Removed in mature form	10	4.01606	0.00238368	249	26	2043	3.1557	0.712279	0.163029	3.3984
SP_PIR_KEYWORDS	signal	21	8.43373	0.00238741	249	86	2043	2.0035	0.483	0.0309266	3.10427
UP_SEQ_FEATURE	signal peptide	21	8.43373	0.00238741	249	86	2043	2.0035	0.71284	0.144411	3.40364
GOTERM_MF_FAT	GO:0051539~4 iron, 4 sulfur cluster binding	6	2.40964	0.00250928	211	9	1664	5.2575	0.68988	0.136144	3.51877
UP_SEQ_FEATURE	metal ion-binding site:Iron-sulfur (4Fe-4S)	5	2.00803	0.00260808	249	6	2043	6.83735	0.744159	0.140553	3.71274
GOTERM_BP_FAT	GO:0030163~protein catabolic process	31	12.4498	0.00290735	227	150	1854	1.68793	0.940646	0.0716273	4.47895
GOTERM_MF_FAT	GO:0005199~structural constituent of cell wall	5	2.00803	0.00301178	211	6	1664	6.57188	0.754782	0.144594	4.20944
GOTERM_MF_FAT	GO:0004033~aldo-keto reductase activity	5	2.00803	0.00301178	211	6	1664	6.57188	0.754782	0.144594	4.20944
KEGG_PATHWAY	sce00190:Oxidative phosphorylation	15	6.0241	0.00305737	105	41	636	2.21603	0.147197	0.0516917	2.93117
GOTERM_CC_FAT	GO:0045121~membrane raft	7	2.81124	0.0031696	193	14	1642	4.25389	0.497869	0.0516123	3.95197
GOTERM_CC_FAT	GO:0005887~integral to plasma membrane	7	2.81124	0.0031696	193	14	1642	4.25389	0.497869	0.0516123	3.95197
GOTERM_CC_FAT	GO:0031966~mitochondrial membrane	23	9.23695	0.00344351	193	105	1642	1.86361	0.526939	0.0520624	4.28665
GOTERM_CC_FAT	GO:0000267~cell fraction	22	8.83534	0.0036453	193	99	1642	1.89062	0.547278	0.0514604	4.53252
KEGG_PATHWAY	sce00561:Glycerolipid metabolism	6	2.40964	0.00396803	105	8	636	4.54286	0.186775	0.0503739	3.78921
SP_PIR_KEYWORDS	electron transport	9	3.61446	0.00402868	249	23	2043	3.21058	0.67181	0.0493827	5.18644
KEGG_PATHWAY	sce00330:Arginine and proline metabolism	9	3.61446	0.00414001	105	18	636	3.02857	0.194045	0.042228	3.95049
SP_PIR_KEYWORDS	mitochondrion inner membrane	14	5.62249	0.00419764	249	49	2043	2.34423	0.686823	0.0492249	5.39842
GOTERM_MF_FAT	GO:0051540~metal cluster binding	8	3.21285	0.00431	211	18	1664	3.505	0.866386	0.182317	5.97259
GOTERM_MF_FAT	GO:0051536~iron-sulfur cluster binding	8	3.21285	0.00431	211	18	1664	3.505	0.866386	0.182317	5.97259
GOTERM_MF_FAT	GO:0016684~oxidoreductase activity, acting on peroxide as acceptor	6	2.40964	0.00450778	211	10	1664	4.73175	0.8782	0.174196	6.23853
GOTERM_MF_FAT	GO:0004601~peroxidase activity	6	2.40964	0.00450778	211	10	1664	4.73175	0.8782	0.174196	6.23853
SP_PIR_KEYWORDS	glycoprotein	30	12.0482	0.00505694	249	149	2043	1.65198	0.75322	0.0566353	6.46977
GOTERM_CC_FAT	GO:0045259~proton-transporting ATP synthase complex	6	2.40964	0.00531172	193	11	1642	4.6406	0.685168	0.0696852	6.54081
GOTERM_CC_FAT	GO:0005753~mitochondrial proton-transporting ATP synthase complex	6	2.40964	0.00531172	193	11	1642	4.6406	0.685168	0.0696852	6.54081
SP_PIR_KEYWORDS	peroxidase	5	2.00803	0.00550768	249	7	2043	5.86059	0.782231	0.0591512	7.02724
SP_PIR_KEYWORDS	molecular chaperone	5	2.00803	0.00550768	249	7	2043	5.86059	0.782231	0.0591512	7.02724
SP_PIR_KEYWORDS	heme	6	2.40964	0.00630099	249	11	2043	4.47536	0.825281	0.0648975	8.00096
SP_PIR_KEYWORDS	Aminotransferase	6	2.40964	0.00630099	249	11	2043	4.47536	0.825281	0.0648975	8.00096
SP_PIR_KEYWORDS	electron transfer	6	2.40964	0.00630099	249	11	2043	4.47536	0.825281	0.0648975	8.00096
GOTERM_BP_FAT	GO:0046164~alcohol catabolic process	12	4.81928	0.00633194	227	40	1854	2.45022	0.997891	0.146139	9.51366
GOTERM_MF_FAT	GO:0016638~oxidoreductase activity, acting on the CH-NH2 group of donors	5	2.00803	0.00633562	211	7	1664	5.63304	0.948274	0.218716	8.66346
GOTERM_MF_FAT	GO:0035251~UDP-glucosyltransferase activity	5	2.00803	0.00633562	211	7	1664	5.63304	0.948274	0.218716	8.66346
GOTERM_MF_FAT	GO:0046527~glucosyltransferase activity	5	2.00803	0.00633562	211	7	1664	5.63304	0.948274	0.218716	8.66346
INTERPRO	IPR001804:Isocitrate/isopropylmalate dehydrogenase	4	1.60643	0.00641927	222	4	1822	8.20721	0.952761	0.782656	8.79329
INTERPRO	IPR019818:Isocitrate/isopropylmalate dehydrogenase, conserved site	4	1.60643	0.00641927	222	4	1822	8.20721	0.952761	0.782656	8.79329
UP_SEQ_FEATURE	site:Critical for catalysis	4	1.60643	0.00644144	249	4	2043	8.20482	0.965724	0.286327	8.93738
UP_SEQ_FEATURE	metal ion-binding site:Magnesium or manganese	4	1.60643	0.00644144	249	4	2043	8.20482	0.965724	0.286327	8.93738
GOTERM_BP_FAT	GO:0019878~lysine biosynthetic process via aminoadipic acid	4	1.60643	0.00651394	227	4	1854	8.1674	0.998234	0.14656	9.77415
SP_PIR_KEYWORDS	ion transport	13	5.22088	0.0068175	249	46	2043	2.31875	0.848637	0.0675396	8.62984
GOTERM_MF_FAT	GO:0046914~transition metal ion binding	40	16.0643	0.00728758	211	214	1664	1.47407	0.966908	0.230634	9.90317
GOTERM_MF_FAT	GO:0008483~transaminase activity	6	2.40964	0.00742577	211	11	1664	4.30159	0.968986	0.219714	10.0818
GOTERM_CC_FAT	GO:0005886~plasma membrane	34	13.6546	0.0081714	193	189	1642	1.5305	0.831442	0.0994359	9.8967
KEGG_PATHWAY	sce00250:Alanine, aspartate and glutamate metabolism	8	3.21285	0.00821955	105	16	636	3.02857	0.348959	0.0690321	7.70574
GOTERM_CC_FAT	GO:0005759~mitochondrial matrix	22	8.83534	0.00845157	193	106	1642	1.76576	0.841466	0.0972606	10.2195
GOTERM_CC_FAT	GO:0031980~mitochondrial lumen	22	8.83534	0.00845157	193	106	1642	1.76576	0.841466	0.0972606	10.2195
UP_SEQ_FEATURE	binding site:NAD	6	2.40964	0.0097473	249	12	2043	4.10241	0.993982	0.371754	13.2299
GOTERM_BP_FAT	GO:0009081~branched chain family amino acid metabolic process	6	2.40964	0.0098995	227	12	1854	4.0837	0.999936	0.209725	14.4935
SP_PIR_KEYWORDS	4fe-4s	5	2.00803	0.00997385	249	8	2043	5.12801	0.937125	0.0940827	12.3874
SP_PIR_KEYWORDS	stress-induced protein	5	2.00803	0.00997385	249	8	2043	5.12801	0.937125	0.0940827	12.3874
GOTERM_BP_FAT	GO:0006537~glutamate biosynthetic process	5	2.00803	0.0101089	227	8	1854	5.10463	0.999948	0.209157	14.7778
GOTERM_BP_FAT	GO:0006122~mitochondrial electron transport, ubiquinol to cytochrome c	5	2.00803	0.0101089	227	8	1854	5.10463	0.999948	0.209157	14.7778
GOTERM_BP_FAT	GO:0009082~branched chain family amino acid biosynthetic process	5	2.00803	0.0101089	227	8	1854	5.10463	0.999948	0.209157	14.7778
GOTERM_BP_FAT	GO:0055085~transmembrane transport	23	9.23695	0.0106201	227	110	1854	1.70773	0.999968	0.214041	15.4677
SP_PIR_KEYWORDS	ubl conjugation	17	6.82731	0.0116459	249	73	2043	1.91071	0.960566	0.105497	14.3196
GOTERM_BP_FAT	GO:0019362~pyridine nucleotide metabolic process	9	3.61446	0.012068	227	27	1854	2.72247	0.999992	0.234834	17.3938
GOTERM_BP_FAT	GO:0043603~cellular amide metabolic process	9	3.61446	0.012068	227	27	1854	2.72247	0.999992	0.234834	17.3938
GOTERM_CC_FAT	GO:0045261~proton-transporting ATP synthase complex, catalytic core F(1)	4	1.60643	0.0131654	193	5	1642	6.80622	0.943632	0.140463	15.4923
SMART	SM00382:AAA	7	2.81124	0.0137198	30	41	564	3.20976	0.292042	0.292042	10.603
SP_PIR_KEYWORDS	allosteric enzyme	6	2.40964	0.0142983	249	13	2043	3.78684	0.981217	0.124091	17.304
INTERPRO	IPR013149:Alcohol dehydrogenase, zinc-binding	4	1.60643	0.0146146	222	5	1822	6.56577	0.999068	0.902328	18.9754
SP_PIR_KEYWORDS	antioxidant	4	1.60643	0.0146621	249	5	2043	6.56386	0.983037	0.123226	17.7058
SP_PIR_KEYWORDS	arginine biosynthesis	4	1.60643	0.0146621	249	5	2043	6.56386	0.983037	0.123226	17.7058
GOTERM_BP_FAT	GO:0006113~fermentation	4	1.60643	0.0148225	227	5	1854	6.53392	0.999999	0.275229	20.9452
GOTERM_BP_FAT	GO:0006116~NADH oxidation	4	1.60643	0.0148225	227	5	1854	6.53392	0.999999	0.275229	20.9452
GOTERM_BP_FAT	GO:0006123~mitochondrial electron transport, cytochrome c to oxygen	4	1.60643	0.0148225	227	5	1854	6.53392	0.999999	0.275229	20.9452
GOTERM_BP_FAT	GO:0006526~arginine biosynthetic process	4	1.60643	0.0148225	227	5	1854	6.53392	0.999999	0.275229	20.9452
GOTERM_BP_FAT	GO:0009071~serine family amino acid catabolic process	4	1.60643	0.0148225	227	5	1854	6.53392	0.999999	0.275229	20.9452
UP_SEQ_FEATURE	active site:Nucleophile	11	4.41767	0.0148982	249	39	2043	2.31418	0.999605	0.479491	19.5443
GOTERM_BP_FAT	GO:0046942~carboxylic acid transport	9	3.61446	0.0151654	227	28	1854	2.62524	1	0.275477	21.3771
INTERPRO	IPR012335:Thioredoxin fold	7	2.81124	0.0156537	222	18	1822	3.19169	0.999435	0.845821	20.188
GOTERM_MF_FAT	GO:0015078~hydrogen ion transmembrane transporter activity	11	4.41767	0.0158604	211	38	1664	2.28286	0.999419	0.391453	20.3834
GOTERM_MF_FAT	GO:0015077~monovalent inorganic cation transmembrane transporter activity	11	4.41767	0.0158604	211	38	1664	2.28286	0.999419	0.391453	20.3834
SP_PIR_KEYWORDS	ATP biosynthesis	5	2.00803	0.0162629	249	9	2043	4.55823	0.98917	0.131876	19.4523
GOTERM_MF_FAT	GO:0008379~thioredoxin peroxidase activity	4	1.60643	0.0163232	211	5	1664	6.309	0.999533	0.380806	20.9155
GOTERM_MF_FAT	GO:0004032~aldehyde reductase activity	4	1.60643	0.0163232	211	5	1664	6.309	0.999533	0.380806	20.9155
GOTERM_MF_FAT	GO:0051920~peroxiredoxin activity	4	1.60643	0.0163232	211	5	1664	6.309	0.999533	0.380806	20.9155
GOTERM_MF_FAT	GO:0015203~polyamine transmembrane transporter activity	4	1.60643	0.0163232	211	5	1664	6.309	0.999533	0.380806	20.9155
GOTERM_MF_FAT	GO:0016836~hydro-lyase activity	6	2.40964	0.01672	211	13	1664	3.63981	0.999613	0.370103	21.3691
GOTERM_BP_FAT	GO:0009066~aspartate family amino acid metabolic process	10	4.01606	0.0170385	227	34	1854	2.40218	1	0.298599	23.6978
SP_PIR_KEYWORDS	Flavoprotein	9	3.61446	0.0184407	249	29	2043	2.54632	0.994126	0.144159	21.7733
GOTERM_MF_FAT	GO:0010181~FMN binding	5	2.00803	0.0185652	211	9	1664	4.38125	0.999839	0.384394	23.4469
GOTERM_BP_FAT	GO:0019748~secondary metabolic process	9	3.61446	0.0188022	227	29	1854	2.53471	1	0.318581	25.8243
GOTERM_BP_FAT	GO:0006733~oxidoreduction coenzyme metabolic process	9	3.61446	0.0188022	227	29	1854	2.53471	1	0.318581	25.8243
GOTERM_BP_FAT	GO:0046496~nicotinamide nucleotide metabolic process	8	3.21285	0.0202992	227	24	1854	2.72247	1	0.333674	27.5855
GOTERM_BP_FAT	GO:0015837~amine transport	8	3.21285	0.0202992	227	24	1854	2.72247	1	0.333674	27.5855
SP_PIR_KEYWORDS	metal-binding	38	15.261	0.0203405	249	221	2043	1.41078	0.996559	0.153648	23.7474
GOTERM_CC_FAT	GO:0031225~anchored to membrane	8	3.21285	0.0204296	193	25	1642	2.72249	0.988657	0.20065	23.0619
GOTERM_BP_FAT	GO:0019320~hexose catabolic process	10	4.01606	0.020572	227	35	1854	2.33354	1	0.331861	27.9021
GOTERM_BP_FAT	GO:0034637~cellular carbohydrate biosynthetic process	10	4.01606	0.020572	227	35	1854	2.33354	1	0.331861	27.9021
GOTERM_BP_FAT	GO:0019318~hexose metabolic process	13	5.22088	0.0219863	227	53	1854	2.00332	1	0.344814	29.5234
GOTERM_CC_FAT	GO:0009295~nucleoid	6	2.40964	0.0233406	193	15	1642	3.40311	0.994054	0.216548	25.9159
GOTERM_CC_FAT	GO:0042645~mitochondrial nucleoid	6	2.40964	0.0233406	193	15	1642	3.40311	0.994054	0.216548	25.9159
GOTERM_MF_FAT	GO:0016769~transferase activity, transferring nitrogenous groups	6	2.40964	0.0233965	211	14	1664	3.37982	0.999984	0.440464	28.6481
SP_PIR_KEYWORDS	isopeptide bond	15	6.0241	0.023455	249	66	2043	1.86473	0.998571	0.170692	26.8845
INTERPRO	IPR011701:Major facilitator superfamily MFS-1	5	2.00803	0.0244606	222	10	1822	4.1036	0.999992	0.904411	29.8086
SP_PIR_KEYWORDS	hydro-lyase	5	2.00803	0.0245649	249	10	2043	4.10241	0.998956	0.173605	27.9732
GOTERM_BP_FAT	GO:0046365~monosaccharide catabolic process	10	4.01606	0.024606	227	36	1854	2.26872	1	0.3717	32.4365
GOTERM_MF_FAT	GO:0005275~amine transmembrane transporter activity	7	2.81124	0.0246562	211	19	1664	2.90546	0.999991	0.441047	29.9492
GOTERM_BP_FAT	GO:0042026~protein refolding	5	2.00803	0.0248826	227	10	1854	4.0837	1	0.369448	32.7374
GOTERM_BP_FAT	GO:0009820~alkaloid metabolic process	8	3.21285	0.025354	227	25	1854	2.61357	1	0.36954	33.2473
GOTERM_BP_FAT	GO:0006769~nicotinamide metabolic process	8	3.21285	0.025354	227	25	1854	2.61357	1	0.36954	33.2473
GOTERM_BP_FAT	GO:0009165~nucleotide biosynthetic process	16	6.4257	0.026069	227	73	1854	1.79012	1	0.372406	34.0139
INTERPRO	IPR008254:Flavodoxin/nitric oxide synthase	4	1.60643	0.0266347	222	6	1822	5.47147	0.999997	0.881479	32.0115
INTERPRO	IPR013154:Alcohol dehydrogenase GroES-like	4	1.60643	0.0266347	222	6	1822	5.47147	0.999997	0.881479	32.0115
INTERPRO	IPR002085:Alcohol dehydrogenase superfamily, zinc-containing	4	1.60643	0.0266347	222	6	1822	5.47147	0.999997	0.881479	32.0115
INTERPRO	IPR000873:AMP-dependent synthetase and ligase	4	1.60643	0.0266347	222	6	1822	5.47147	0.999997	0.881479	32.0115
UP_SEQ_FEATURE	domain:Flavodoxin-like	4	1.60643	0.0267161	249	6	2043	5.46988	0.999999	0.66289	32.451
GOTERM_BP_FAT	GO:0015846~polyamine transport	4	1.60643	0.0270001	227	6	1854	5.44493	1	0.377561	34.9998
COG_ONTOLOGY	Energy production and conversion	5	2.00803	0.027606	49	11	418	3.87755	0.412507	0.412507	18.9254
GOTERM_MF_FAT	GO:0046872~metal ion binding	48	19.2771	0.0277322	211	289	1664	1.30983	0.999998	0.464248	33.034
KEGG_PATHWAY	sce00340:Histidine metabolism	5	2.00803	0.0278553	105	8	636	3.78571	0.769852	0.189304	24.0027
SP_PIR_KEYWORDS	manganese	8	3.21285	0.0306668	249	26	2043	2.52456	0.999815	0.207323	33.6961
SP_PIR_KEYWORDS	pyridoxal phosphate	8	3.21285	0.0306668	249	26	2043	2.52456	0.999815	0.207323	33.6961
GOTERM_BP_FAT	GO:0006006~glucose metabolic process	12	4.81928	0.0338884	227	50	1854	1.96018	1	0.443838	41.8762
GOTERM_MF_FAT	GO:0043167~ion binding	48	19.2771	0.0349351	211	293	1664	1.29195	1	0.529153	39.7703
GOTERM_MF_FAT	GO:0043169~cation binding	48	19.2771	0.0349351	211	293	1664	1.29195	1	0.529153	39.7703
SP_PIR_KEYWORDS	Redox-active center	6	2.40964	0.0357752	249	16	2043	3.07681	0.999957	0.232489	38.1608
GOTERM_MF_FAT	GO:0030145~manganese ion binding	8	3.21285	0.0368306	211	26	1664	2.42654	1	0.532478	41.4352
SP_PIR_KEYWORDS	cell membrane	17	6.82731	0.0371315	249	83	2043	1.68051	0.999971	0.234923	39.2985
GOTERM_CC_FAT	GO:0045239~tricarboxylic acid cycle enzyme complex	3	1.20482	0.037676	193	3	1642	8.50777	0.99976	0.31532	38.6012
GOTERM_CC_FAT	GO:0005625~soluble fraction	6	2.40964	0.0396223	193	17	1642	3.00274	0.999845	0.317119	40.1599
GOTERM_MF_FAT	GO:0046906~tetrapyrrole binding	5	2.00803	0.0396573	211	11	1664	3.58466	1	0.544198	43.8387
GOTERM_MF_FAT	GO:0020037~heme binding	5	2.00803	0.0396573	211	11	1664	3.58466	1	0.544198	43.8387
INTERPRO	IPR015931:Aconitase/3-isopropylmalate dehydratase large subunit, alpha/beta/alpha, subdomain 1/3	3	1.20482	0.0404354	222	3	1822	8.20721	1	0.938882	44.563
INTERPRO	IPR001030:Aconitase/3-isopropylmalate dehydratase large subunit, alpha/beta/alpha	3	1.20482	0.0404354	222	3	1822	8.20721	1	0.938882	44.563
INTERPRO	IPR001248:Permease, cytosine/purines, uracil, thiamine, allantoin	3	1.20482	0.0404354	222	3	1822	8.20721	1	0.938882	44.563
INTERPRO	IPR015928:Aconitase/3-isopropylmalate dehydratase, swivel	3	1.20482	0.0404354	222	3	1822	8.20721	1	0.938882	44.563
INTERPRO	IPR000573:Aconitase A/isopropylmalate dehydratase small subunit, swivel	3	1.20482	0.0404354	222	3	1822	8.20721	1	0.938882	44.563
INTERPRO	IPR015932:Aconitase/3-isopropylmalate dehydratase large subunit, alpha/beta/alpha, subdomain 2	3	1.20482	0.0404354	222	3	1822	8.20721	1	0.938882	44.563
INTERPRO	IPR012681:Nucleobase cation symporter-1, NCS1	3	1.20482	0.0404354	222	3	1822	8.20721	1	0.938882	44.563
INTERPRO	IPR018136:Aconitase family, 4Fe-4S cluster binding site	3	1.20482	0.0404354	222	3	1822	8.20721	1	0.938882	44.563
SP_PIR_KEYWORDS	trehalose biosynthesis	3	1.20482	0.0405104	249	3	2043	8.20482	0.999989	0.248243	42.0495
GOTERM_BP_FAT	GO:0033212~iron assimilation	3	1.20482	0.040824	227	3	1854	8.1674	1	0.50196	48.107
GOTERM_BP_FAT	GO:0001315~age-dependent response to reactive oxygen species	3	1.20482	0.040824	227	3	1854	8.1674	1	0.50196	48.107
GOTERM_BP_FAT	GO:0006102~isocitrate metabolic process	3	1.20482	0.040824	227	3	1854	8.1674	1	0.50196	48.107
SP_PIR_KEYWORDS	branched-chain amino acid biosynthesis	4	1.60643	0.0426225	249	7	2043	4.68847	0.999994	0.254139	43.71
GOTERM_BP_FAT	GO:0016138~glycoside biosynthetic process	4	1.60643	0.0430622	227	7	1854	4.66709	1	0.51503	49.9804
GOTERM_BP_FAT	GO:0006734~NADH metabolic process	4	1.60643	0.0430622	227	7	1854	4.66709	1	0.51503	49.9804
GOTERM_BP_FAT	GO:0006071~glycerol metabolic process	4	1.60643	0.0430622	227	7	1854	4.66709	1	0.51503	49.9804
GOTERM_BP_FAT	GO:0046351~disaccharide biosynthetic process	4	1.60643	0.0430622	227	7	1854	4.66709	1	0.51503	49.9804
GOTERM_BP_FAT	GO:0005992~trehalose biosynthetic process	4	1.60643	0.0430622	227	7	1854	4.66709	1	0.51503	49.9804
GOTERM_BP_FAT	GO:0019400~alditol metabolic process	4	1.60643	0.0430622	227	7	1854	4.66709	1	0.51503	49.9804
GOTERM_BP_FAT	GO:0016310~phosphorylation	18	7.22892	0.0433585	227	91	1854	1.61553	1	0.511596	50.2235
GOTERM_MF_FAT	GO:0015205~nucleobase transmembrane transporter activity	3	1.20482	0.0436119	211	3	1664	7.88626	1	0.564467	47.0475
GOTERM_MF_FAT	GO:0004448~isocitrate dehydrogenase activity	3	1.20482	0.0436119	211	3	1664	7.88626	1	0.564467	47.0475
GOTERM_MF_FAT	GO:0016655~oxidoreductase activity, acting on NADH or NADPH, quinone or similar compound as acceptor	3	1.20482	0.0436119	211	3	1664	7.88626	1	0.564467	47.0475
KEGG_PATHWAY	sce00480:Glutathione metabolism	5	2.00803	0.0439221	105	9	636	3.36508	0.90325	0.253197	35.3633
KEGG_PATHWAY	sce00071:Fatty acid metabolism	5	2.00803	0.0439221	105	9	636	3.36508	0.90325	0.253197	35.3633
KEGG_PATHWAY	sce00300:Lysine biosynthesis	5	2.00803	0.0439221	105	9	636	3.36508	0.90325	0.253197	35.3633
GOTERM_BP_FAT	GO:0034404~nucleobase, nucleoside and nucleotide biosynthetic process	16	6.4257	0.0447545	227	78	1854	1.67536	1	0.517168	51.3545
GOTERM_BP_FAT	GO:0034654~nucleobase, nucleoside, nucleotide and nucleic acid biosynthetic process	16	6.4257	0.0447545	227	78	1854	1.67536	1	0.517168	51.3545
GOTERM_BP_FAT	GO:0009067~aspartate family amino acid biosynthetic process	8	3.21285	0.0454887	227	28	1854	2.33354	1	0.517307	51.9397
GOTERM_BP_FAT	GO:0034220~ion transmembrane transport	8	3.21285	0.0454887	227	28	1854	2.33354	1	0.517307	51.9397
GOTERM_BP_FAT	GO:0006793~phosphorus metabolic process	23	9.23695	0.0463155	227	126	1854	1.49087	1	0.518165	52.5907
GOTERM_BP_FAT	GO:0009311~oligosaccharide metabolic process	6	2.40964	0.0464676	227	17	1854	2.88261	1	0.513814	52.7095
GOTERM_MF_FAT	GO:0005381~iron ion transmembrane transporter activity	4	1.60643	0.0471089	211	7	1664	4.50643	1	0.578895	49.7422
GOTERM_MF_FAT	GO:0016877~ligase activity, forming carbon-sulfur bonds	4	1.60643	0.0471089	211	7	1664	4.50643	1	0.578895	49.7422
SP_PIR_KEYWORDS	hexosyltransferase	5	2.00803	0.0476284	249	12	2043	3.41867	0.999999	0.274349	47.4717
SP_PIR_KEYWORDS	carbon-oxygen lyase	5	2.00803	0.0476284	249	12	2043	3.41867	0.999999	0.274349	47.4717
UP_SEQ_FEATURE	nucleotide phosphate-binding region:ATP 1	5	2.00803	0.0476284	249	12	2043	3.41867	1	0.8379	50.6876
UP_SEQ_FEATURE	nucleotide phosphate-binding region:ATP 2	5	2.00803	0.0476284	249	12	2043	3.41867	1	0.8379	50.6876
GOTERM_BP_FAT	GO:0009168~purine ribonucleoside monophosphate biosynthetic process	5	2.00803	0.0482154	227	12	1854	3.40308	1	0.521666	54.0555
UP_SEQ_FEATURE	cross-link:Glycyl lysine isopeptide (Lys-Gly) (interchain with G-Cter in ubiquitin)	12	4.81928	0.048732	249	53	2043	1.85769	1	0.824232	51.509
GOTERM_BP_FAT	GO:0016051~carbohydrate biosynthetic process	10	4.01606	0.0533441	227	41	1854	1.99205	1	0.553217	57.8009
GOTERM_CC_FAT	GO:0045275~respiratory chain complex III	4	1.60643	0.0564916	193	8	1642	4.25389	0.999997	0.408902	52.2207
GOTERM_CC_FAT	GO:0005750~mitochondrial respiratory chain complex III	4	1.60643	0.0564916	193	8	1642	4.25389	0.999997	0.408902	52.2207
GOTERM_BP_FAT	GO:0009156~ribonucleoside monophosphate biosynthetic process	6	2.40964	0.0581734	227	18	1854	2.72247	1	0.580085	61.0645
GOTERM_BP_FAT	GO:0005996~monosaccharide metabolic process	13	5.22088	0.059373	227	61	1854	1.74059	1	0.582355	61.8378
UP_SEQ_FEATURE	active site:Proton donor	10	4.01606	0.0598392	249	42	2043	1.95353	1	0.866427	59.0962
PIR_SUPERFAMILY	PIRSF000088:flavodoxin	3	1.20482	0.0609496	174	3	1149	6.60345	0.999993	0.999993	54.1695
SP_PIR_KEYWORDS	homotetramer	4	1.60643	0.0622117	249	8	2043	4.10241	1	0.337857	57.1472
SP_PIR_KEYWORDS	atp synthesis	4	1.60643	0.0622117	249	8	2043	4.10241	1	0.337857	57.1472
SP_PIR_KEYWORDS	heat shock	4	1.60643	0.0622117	249	8	2043	4.10241	1	0.337857	57.1472
SP_PIR_KEYWORDS	iron transport	4	1.60643	0.0622117	249	8	2043	4.10241	1	0.337857	57.1472
UP_SEQ_FEATURE	domain:Thioredoxin	4	1.60643	0.0622117	249	8	2043	4.10241	1	0.860859	60.5664
GOTERM_BP_FAT	GO:0006112~energy reserve metabolic process	7	2.81124	0.0623459	227	24	1854	2.38216	1	0.595446	63.6924
GOTERM_BP_FAT	GO:0009127~purine nucleoside monophosphate biosynthetic process	5	2.00803	0.0631923	227	13	1854	3.14131	1	0.595278	64.2048
GOTERM_BP_FAT	GO:0009167~purine ribonucleoside monophosphate metabolic process	5	2.00803	0.0631923	227	13	1854	3.14131	1	0.595278	64.2048
KEGG_PATHWAY	sce00650:Butanoate metabolism	5	2.00803	0.0641787	105	10	636	3.02857	0.968229	0.318353	47.5047
GOTERM_CC_FAT	GO:0005624~membrane fraction	16	6.4257	0.0680757	193	86	1642	1.58284	1	0.457719	59.1591
GOTERM_CC_FAT	GO:0005626~insoluble fraction	16	6.4257	0.0680757	193	86	1642	1.58284	1	0.457719	59.1591
GOTERM_MF_FAT	GO:0015238~drug transporter activity	4	1.60643	0.0685167	211	8	1664	3.94313	1	0.706246	63.65
GOTERM_CC_FAT	GO:0005751~mitochondrial respiratory chain complex IV	3	1.20482	0.0695905	193	4	1642	6.38083	1	0.452291	59.9943
GOTERM_CC_FAT	GO:0005960~glycine cleavage complex	3	1.20482	0.0695905	193	4	1642	6.38083	1	0.452291	59.9943
GOTERM_CC_FAT	GO:0005946~alpha,alpha-trehalose-phosphate synthase complex (UDP-forming)	3	1.20482	0.0695905	193	4	1642	6.38083	1	0.452291	59.9943
GOTERM_CC_FAT	GO:0000275~mitochondrial proton-transporting ATP synthase complex, catalytic core F(1)	3	1.20482	0.0695905	193	4	1642	6.38083	1	0.452291	59.9943
GOTERM_CC_FAT	GO:0045277~respiratory chain complex IV	3	1.20482	0.0695905	193	4	1642	6.38083	1	0.452291	59.9943
GOTERM_MF_FAT	GO:0016651~oxidoreductase activity, acting on NADH or NADPH	5	2.00803	0.070229	211	13	1664	3.03318	1	0.702363	64.5911
GOTERM_BP_FAT	GO:0009161~ribonucleoside monophosphate metabolic process	6	2.40964	0.071412	227	19	1854	2.57918	1	0.636587	68.8407
UP_SEQ_FEATURE	region of interest:Substrate binding	7	2.81124	0.0729352	249	25	2043	2.29735	1	0.888778	66.6186
GOTERM_BP_FAT	GO:0006164~purine nucleotide biosynthetic process	11	4.41767	0.0742055	227	50	1854	1.79683	1	0.646103	70.2837
INTERPRO	IPR001830:Glycosyl transferase, family 20	3	1.20482	0.0744516	222	4	1822	6.15541	1	0.989787	66.9046
INTERPRO	IPR001395:Aldo/keto reductase	3	1.20482	0.0744516	222	4	1822	6.15541	1	0.989787	66.9046
INTERPRO	IPR018170:Aldo/keto reductase, conserved site	3	1.20482	0.0744516	222	4	1822	6.15541	1	0.989787	66.9046
INTERPRO	IPR002328:Alcohol dehydrogenase, zinc-containing, conserved site	3	1.20482	0.0744516	222	4	1822	6.15541	1	0.989787	66.9046
INTERPRO	IPR015937:Aconitase-like core	3	1.20482	0.0744516	222	4	1822	6.15541	1	0.989787	66.9046
INTERPRO	IPR005829:Sugar transporter, conserved site	3	1.20482	0.0744516	222	4	1822	6.15541	1	0.989787	66.9046
SP_PIR_KEYWORDS	cf(1)	3	1.20482	0.0745795	249	4	2043	6.15361	1	0.385029	64.0323
SP_PIR_KEYWORDS	alcohol metabolism	3	1.20482	0.0745795	249	4	2043	6.15361	1	0.385029	64.0323
UP_SEQ_FEATURE	site:Lowers pKa of active site Tyr	3	1.20482	0.0745795	249	4	2043	6.15361	1	0.881092	67.4661
UP_SEQ_FEATURE	active site:Cysteine sulfenic acid (-SOH) intermediate	3	1.20482	0.0745795	249	4	2043	6.15361	1	0.881092	67.4661
GOTERM_BP_FAT	GO:0034755~iron ion transmembrane transport	3	1.20482	0.0751341	227	4	1854	6.12555	1	0.645786	70.7494
GOTERM_BP_FAT	GO:0009065~glutamine family amino acid catabolic process	3	1.20482	0.0751341	227	4	1854	6.12555	1	0.645786	70.7494
GOTERM_BP_FAT	GO:0006108~malate metabolic process	3	1.20482	0.0751341	227	4	1854	6.12555	1	0.645786	70.7494
GOTERM_BP_FAT	GO:0006546~glycine catabolic process	3	1.20482	0.0751341	227	4	1854	6.12555	1	0.645786	70.7494
GOTERM_BP_FAT	GO:0051180~vitamin transport	3	1.20482	0.0751341	227	4	1854	6.12555	1	0.645786	70.7494
GOTERM_BP_FAT	GO:0044265~cellular macromolecule catabolic process	33	13.253	0.0774322	227	206	1854	1.30837	1	0.652308	71.8725
GOTERM_BP_FAT	GO:0009152~purine ribonucleotide biosynthetic process	10	4.01606	0.0782426	227	44	1854	1.85623	1	0.651362	72.2589
INTERPRO	IPR004841:Amino acid permease-associated region	5	2.00803	0.0791152	222	14	1822	2.93115	1	0.986974	69.2098
UP_SEQ_FEATURE	nucleotide phosphate-binding region:NADP	5	2.00803	0.0793846	249	14	2043	2.93029	1	0.884537	69.8296
GOTERM_MF_FAT	GO:0016675~oxidoreductase activity, acting on heme group of donors	3	1.20482	0.0800261	211	4	1664	5.91469	1	0.738236	69.5548
GOTERM_MF_FAT	GO:0005216~ion channel activity	3	1.20482	0.0800261	211	4	1664	5.91469	1	0.738236	69.5548
GOTERM_MF_FAT	GO:0016642~oxidoreductase activity, acting on the CH-NH2 group of donors, disulfide as acceptor	3	1.20482	0.0800261	211	4	1664	5.91469	1	0.738236	69.5548
GOTERM_MF_FAT	GO:0022838~substrate specific channel activity	3	1.20482	0.0800261	211	4	1664	5.91469	1	0.738236	69.5548
GOTERM_MF_FAT	GO:0051183~vitamin transporter activity	3	1.20482	0.0800261	211	4	1664	5.91469	1	0.738236	69.5548
GOTERM_MF_FAT	GO:0015932~nucleobase, nucleoside, nucleotide and nucleic acid transmembrane transporter activity	3	1.20482	0.0800261	211	4	1664	5.91469	1	0.738236	69.5548
GOTERM_MF_FAT	GO:0016676~oxidoreductase activity, acting on heme group of donors, oxygen as acceptor	3	1.20482	0.0800261	211	4	1664	5.91469	1	0.738236	69.5548
GOTERM_MF_FAT	GO:0015002~heme-copper terminal oxidase activity	3	1.20482	0.0800261	211	4	1664	5.91469	1	0.738236	69.5548
GOTERM_MF_FAT	GO:0004129~cytochrome-c oxidase activity	3	1.20482	0.0800261	211	4	1664	5.91469	1	0.738236	69.5548
GOTERM_MF_FAT	GO:0003825~alpha,alpha-trehalose-phosphate synthase (UDP-forming) activity	3	1.20482	0.0800261	211	4	1664	5.91469	1	0.738236	69.5548
GOTERM_MF_FAT	GO:0004805~trehalose-phosphatase activity	3	1.20482	0.0800261	211	4	1664	5.91469	1	0.738236	69.5548
GOTERM_MF_FAT	GO:0016615~malate dehydrogenase activity	3	1.20482	0.0800261	211	4	1664	5.91469	1	0.738236	69.5548
GOTERM_MF_FAT	GO:0004375~glycine dehydrogenase (decarboxylating) activity	3	1.20482	0.0800261	211	4	1664	5.91469	1	0.738236	69.5548
GOTERM_BP_FAT	GO:0001300~chronological cell aging	5	2.00803	0.0803144	227	14	1854	2.91693	1	0.656503	73.2242
GOTERM_BP_FAT	GO:0009126~purine nucleoside monophosphate metabolic process	5	2.00803	0.0803144	227	14	1854	2.91693	1	0.656503	73.2242
GOTERM_BP_FAT	GO:0006812~cation transport	13	5.22088	0.080561	227	64	1854	1.659	1	0.652877	73.3369
UP_SEQ_FEATURE	glycosylation site:N-linked (GlcNAc...)	22	8.83534	0.0807493	249	127	2043	1.42131	1	0.876669	70.4711
GOTERM_BP_FAT	GO:0009260~ribonucleotide biosynthetic process	11	4.41767	0.0828615	227	51	1854	1.7616	1	0.658929	74.3677
GOTERM_BP_FAT	GO:0006163~purine nucleotide metabolic process	11	4.41767	0.0828615	227	51	1854	1.7616	1	0.658929	74.3677
INTERPRO	IPR013816:ATP-grasp fold, subdomain 2	4	1.60643	0.0849717	222	9	1822	3.64765	1	0.985141	71.8931
INTERPRO	IPR017936:Thioredoxin-like	4	1.60643	0.0849717	222	9	1822	3.64765	1	0.985141	71.8931
GOTERM_BP_FAT	GO:0006007~glucose catabolic process	8	3.21285	0.0850706	227	32	1854	2.04185	1	0.664341	75.3224
GOTERM_BP_FAT	GO:0019674~NAD metabolic process	4	1.60643	0.0860122	227	9	1854	3.62996	1	0.663951	75.719
GOTERM_BP_FAT	GO:0009113~purine base biosynthetic process	4	1.60643	0.0860122	227	9	1854	3.62996	1	0.663951	75.719
GOTERM_BP_FAT	GO:0006865~amino acid transport	6	2.40964	0.0861613	227	20	1854	2.45022	1	0.660061	75.7813
GOTERM_BP_FAT	GO:0009124~nucleoside monophosphate biosynthetic process	6	2.40964	0.0861613	227	20	1854	2.45022	1	0.660061	75.7813
GOTERM_BP_FAT	GO:0009150~purine ribonucleotide metabolic process	10	4.01606	0.0878934	227	45	1854	1.81498	1	0.663203	76.4938
KEGG_PATHWAY	sce00310:Lysine degradation	5	2.00803	0.0884939	105	11	636	2.75325	0.991918	0.382339	59.3521
KEGG_PATHWAY	sce00290:Valine, leucine and isoleucine biosynthesis	5	2.00803	0.0884939	105	11	636	2.75325	0.991918	0.382339	59.3521
KEGG_PATHWAY	sce00630:Glyoxylate and dicarboxylate metabolism	4	1.60643	0.0902933	105	7	636	3.46122	0.992708	0.360684	60.125
KEGG_PATHWAY	sce00620:Pyruvate metabolism	7	2.81124	0.0912888	105	20	636	2.12	0.993111	0.339542	60.547
GOTERM_BP_FAT	GO:0009259~ribonucleotide metabolic process	11	4.41767	0.0921132	227	52	1854	1.72772	1	0.676759	78.1482
GOTERM_BP_FAT	GO:0019236~response to pheromone	9	3.61446	0.0928084	227	39	1854	1.88478	1	0.675268	78.41
GOTERM_BP_FAT	GO:0000746~conjugation	10	4.01606	0.0982229	227	46	1854	1.77552	1	0.692671	80.3512
SP_PIR_KEYWORDS	homodimer	5	2.00803	0.0983549	249	15	2043	2.73494	1	0.47007	74.4856
GOTERM_BP_FAT	GO:0045454~cell redox homeostasis	5	2.00803	0.099477	227	15	1854	2.72247	1	0.693279	80.7769
GOTERM_BP_FAT	GO:0046112~nucleobase biosynthetic process	5	2.00803	0.099477	227	15	1854	2.72247	1	0.693279	80.7769

## Sheet: HNLP
Category	Term	Count	X.	PValue	List.Total	Pop.Hits	Pop.Total	Fold.Enrichment	Bonferroni	Benjamini	FDR
SP_PIR_KEYWORDS	transcription regulation	15	21.7391	9.44097e-05	69	136	2043	3.26566	0.0115458	0.0115458	0.108806
GOTERM_BP_FAT	GO:0045449~regulation of transcription	18	26.087	0.000279993	64	205	1854	2.5436	0.114935	0.114935	0.394706
SP_PIR_KEYWORDS	Transcription	16	23.1884	0.000301891	69	170	2043	2.7867	0.0364571	0.0183978	0.347547
GOTERM_BP_FAT	GO:0006350~transcription	16	23.1884	0.000948097	64	186	1854	2.49194	0.338712	0.186804	1.33069
GOTERM_BP_FAT	GO:0016568~chromatin modification	9	13.0435	0.00151278	64	67	1854	3.89132	0.483185	0.1975	2.1154
GOTERM_BP_FAT	GO:0006325~chromatin organization	10	14.4928	0.00152247	64	83	1854	3.49021	0.485368	0.153018	2.12882
GOTERM_BP_FAT	GO:0016570~histone modification	6	8.69565	0.00331377	64	31	1854	5.60685	0.764772	0.251318	4.57959
GOTERM_BP_FAT	GO:0016569~covalent chromatin modification	6	8.69565	0.00331377	64	31	1854	5.60685	0.764772	0.251318	4.57959
UP_SEQ_FEATURE	region of interest:Stem region	3	4.34783	0.00627341	69	4	2043	22.2065	0.64597	0.64597	7.35439
INTERPRO	IPR002685:Glycosyl transferase, family 15	3	4.34783	0.00654237	63	4	1822	21.6905	0.571189	0.571189	7.34936
INTERPRO	IPR005024:Snf7	3	4.34783	0.00654237	63	4	1822	21.6905	0.571189	0.571189	7.34936
GOTERM_BP_FAT	GO:0000122~negative regulation of transcription from RNA polymerase II promoter	5	7.24638	0.00659862	64	23	1854	6.29755	0.944231	0.38189	8.92623
GOTERM_MF_FAT	GO:0004377~glycolipid 2-alpha-mannosyltransferase activity	3	4.34783	0.00732299	61	4	1664	20.459	0.733662	0.733662	8.65555
PIR_SUPERFAMILY	PIRSF018153:Glyco_trans_15	3	4.34783	0.00747333	43	4	1149	20.0407	0.347915	0.347915	7.16583
GOTERM_BP_FAT	GO:0010551~regulation of specific transcription from RNA polymerase II promoter	4	5.7971	0.00838555	64	13	1854	8.91346	0.974562	0.40815	11.2128
GOTERM_MF_FAT	GO:0016251~general RNA polymerase II transcription factor activity	5	7.24638	0.0109559	61	25	1664	5.45574	0.862337	0.62897	12.689
GOTERM_BP_FAT	GO:0045892~negative regulation of transcription, DNA-dependent	7	10.1449	0.0113009	64	57	1854	3.55757	0.992954	0.461736	14.8291
GOTERM_BP_FAT	GO:0051253~negative regulation of RNA metabolic process	7	10.1449	0.0113009	64	57	1854	3.55757	0.992954	0.461736	14.8291
SP_PIR_KEYWORDS	Signal-anchor	5	7.24638	0.0125788	69	28	2043	5.28727	0.789234	0.404886	13.5809
GOTERM_BP_FAT	GO:0032583~regulation of gene-specific transcription	4	5.7971	0.0127085	64	15	1854	7.725	0.996214	0.46184	16.5256
GOTERM_BP_FAT	GO:0006366~transcription from RNA polymerase II promoter	8	11.5942	0.0137358	64	77	1854	3.00974	0.997595	0.45285	17.744
GOTERM_CC_FAT	GO:0016585~chromatin remodeling complex	6	8.69565	0.0144887	62	40	1642	3.97258	0.921093	0.921093	16.3687
GOTERM_CC_FAT	GO:0044451~nucleoplasm part	9	13.0435	0.0169534	62	91	1642	2.61928	0.948962	0.774084	18.8946
GOTERM_MF_FAT	GO:0004376~glycolipid mannosyltransferase activity	3	4.34783	0.0174708	61	6	1664	13.6393	0.958103	0.652682	19.5149
GOTERM_BP_FAT	GO:0016481~negative regulation of transcription	7	10.1449	0.0180502	64	63	1854	3.21875	0.999644	0.51421	22.6824
GOTERM_BP_FAT	GO:0051276~chromosome organization	10	14.4928	0.0187327	64	121	1854	2.39411	0.999737	0.496955	23.438
GOTERM_BP_FAT	GO:0010629~negative regulation of gene expression	7	10.1449	0.0208122	64	65	1854	3.11971	0.999896	0.506077	25.6979
GOTERM_BP_FAT	GO:0006473~protein amino acid acetylation	4	5.7971	0.0211962	64	18	1854	6.4375	0.999912	0.486859	26.1083
GOTERM_BP_FAT	GO:0010553~negative regulation of specific transcription from RNA polymerase II promoter	3	4.34783	0.0213791	64	7	1854	12.4152	0.999919	0.466426	26.3031
GOTERM_BP_FAT	GO:0032582~negative regulation of gene-specific transcription	3	4.34783	0.0213791	64	7	1854	12.4152	0.999919	0.466426	26.3031
KEGG_PATHWAY	sce03022:Basal transcription factors	3	4.34783	0.0216986	18	9	636	11.7778	0.280402	0.280402	14.1461
GOTERM_CC_FAT	GO:0005654~nucleoplasm	10	14.4928	0.0231926	62	115	1642	2.30295	0.983144	0.7436	24.979
GOTERM_MF_FAT	GO:0000026~alpha-1,2-mannosyltransferase activity	3	4.34783	0.0238959	61	7	1664	11.6909	0.987138	0.663236	25.7633
GOTERM_CC_FAT	GO:0000790~nuclear chromatin	5	7.24638	0.0284446	62	32	1642	4.1381	0.993403	0.715003	29.7726
GOTERM_MF_FAT	GO:0003702~RNA polymerase II transcription factor activity	5	7.24638	0.0285932	61	33	1664	4.13313	0.994602	0.648082	30.0458
GOTERM_BP_FAT	GO:0051172~negative regulation of nitrogen compound metabolic process	7	10.1449	0.0289492	64	70	1854	2.89688	0.999997	0.5509	33.9582
GOTERM_BP_FAT	GO:0045934~negative regulation of nucleobase, nucleoside, nucleotide and nucleic acid metabolic process	7	10.1449	0.0289492	64	70	1854	2.89688	0.999997	0.5509	33.9582
GOTERM_BP_FAT	GO:0006508~proteolysis	10	14.4928	0.0312488	64	132	1854	2.1946	0.999999	0.557019	36.1329
GOTERM_BP_FAT	GO:0010558~negative regulation of macromolecule biosynthetic process	7	10.1449	0.0327234	64	72	1854	2.81641	0.999999	0.553311	37.4922
GOTERM_CC_FAT	GO:0033202~DNA helicase complex	3	4.34783	0.0329097	62	8	1642	9.93145	0.99704	0.687929	33.625
GOTERM_CC_FAT	GO:0031011~Ino80 complex	3	4.34783	0.0329097	62	8	1642	9.93145	0.99704	0.687929	33.625
GOTERM_BP_FAT	GO:0043543~protein amino acid acylation	4	5.7971	0.0363314	64	22	1854	5.26705	1	0.572257	40.7057
GOTERM_BP_FAT	GO:0031327~negative regulation of cellular biosynthetic process	7	10.1449	0.038968	64	75	1854	2.70375	1	0.579579	42.9562
GOTERM_BP_FAT	GO:0009890~negative regulation of biosynthetic process	7	10.1449	0.038968	64	75	1854	2.70375	1	0.579579	42.9562
GOTERM_BP_FAT	GO:0006348~chromatin silencing at telomere	4	5.7971	0.0407913	64	23	1854	5.03804	1	0.578807	44.4658
UP_SEQ_FEATURE	region of interest:Catalytic	3	4.34783	0.041343	69	10	2043	8.88261	0.999057	0.969294	40.1006
GOTERM_BP_FAT	GO:0016573~histone acetylation	3	4.34783	0.0429027	64	10	1854	8.69063	1	0.580643	46.1675
GOTERM_BP_FAT	GO:0006487~protein amino acid N-linked glycosylation	4	5.7971	0.0455159	64	24	1854	4.82812	1	0.586491	48.2065
GOTERM_BP_FAT	GO:0065004~protein-DNA complex assembly	4	5.7971	0.0455159	64	24	1854	4.82812	1	0.586491	48.2065
GOTERM_BP_FAT	GO:0006355~regulation of transcription, DNA-dependent	10	14.4928	0.0487697	64	143	1854	2.02579	1	0.596798	50.645
KEGG_PATHWAY	sce04144:Endocytosis	3	4.34783	0.0506905	18	14	636	7.57143	0.541734	0.323047	30.3493
GOTERM_BP_FAT	GO:0006351~transcription, DNA-dependent	8	11.5942	0.0517714	64	101	1854	2.29455	1	0.604303	52.7997
GOTERM_BP_FAT	GO:0032774~RNA biosynthetic process	8	11.5942	0.0517714	64	101	1854	2.29455	1	0.604303	52.7997
GOTERM_BP_FAT	GO:0051252~regulation of RNA metabolic process	10	14.4928	0.0545091	64	146	1854	1.98416	1	0.609346	54.6882
GOTERM_CC_FAT	GO:0016591~DNA-directed RNA polymerase II, holoenzyme	4	5.7971	0.056682	62	24	1642	4.41398	0.999961	0.815887	51.065
GOTERM_CC_FAT	GO:0000123~histone acetyltransferase complex	3	4.34783	0.0601867	62	11	1642	7.22287	0.99998	0.786257	53.2458
GOTERM_BP_FAT	GO:0010605~negative regulation of macromolecule metabolic process	7	10.1449	0.0620955	64	84	1854	2.41406	1	0.644849	59.5611
GOTERM_CC_FAT	GO:0044454~nuclear chromosome part	6	8.69565	0.0643856	62	59	1642	2.69328	0.999991	0.764843	55.7408
GOTERM_BP_FAT	GO:0006357~regulation of transcription from RNA polymerase II promoter	7	10.1449	0.0650828	64	85	1854	2.38566	1	0.649332	61.3426
SP_PIR_KEYWORDS	sulfurtransferase	2	2.89855	0.0654767	69	2	2043	29.6087	0.999759	0.875363	54.1978
UP_SEQ_FEATURE	domain:Bromo	2	2.89855	0.0654767	69	2	2043	29.6087	0.999986	0.975876	56.0445
SP_PIR_KEYWORDS	chromatin regulator	4	5.7971	0.0695403	69	29	2043	4.08396	0.999859	0.830191	56.4425
GOTERM_BP_FAT	GO:0006461~protein complex assembly	7	10.1449	0.0713108	64	87	1854	2.33082	1	0.671188	64.8248
GOTERM_BP_FAT	GO:0070271~protein complex biogenesis	7	10.1449	0.0713108	64	87	1854	2.33082	1	0.671188	64.8248
GOTERM_CC_FAT	GO:0000313~organellar ribosome	5	7.24638	0.0772834	62	44	1642	3.00953	0.999999	0.788819	62.6606
GOTERM_CC_FAT	GO:0000785~chromatin	5	7.24638	0.0772834	62	44	1642	3.00953	0.999999	0.788819	62.6606
GOTERM_CC_FAT	GO:0005761~mitochondrial ribosome	5	7.24638	0.0772834	62	44	1642	3.00953	0.999999	0.788819	62.6606
GOTERM_BP_FAT	GO:0016050~vesicle organization	4	5.7971	0.0791486	64	30	1854	3.8625	1	0.698314	68.7929
GOTERM_CC_FAT	GO:0005694~chromosome	8	11.5942	0.0827427	62	103	1642	2.057	1	0.777492	65.2782
GOTERM_BP_FAT	GO:0006338~chromatin remodeling	4	5.7971	0.0855787	64	31	1854	3.7379	1	0.715854	71.7334
GOTERM_BP_FAT	GO:0006367~transcription initiation from RNA polymerase II promoter	3	4.34783	0.0898379	64	15	1854	5.79375	1	0.722673	73.5371
GOTERM_CC_FAT	GO:0005762~mitochondrial large ribosomal subunit	4	5.7971	0.0898744	62	29	1642	3.65295	1	0.774546	68.4438
GOTERM_CC_FAT	GO:0000315~organellar large ribosomal subunit	4	5.7971	0.0898744	62	29	1642	3.65295	1	0.774546	68.4438
SP_PIR_KEYWORDS	hydrolase	12	17.3913	0.0942679	69	215	2043	1.65258	0.999995	0.86863	68.0714
UP_SEQ_FEATURE	topological domain:Vesicular	2	2.89855	0.0966122	69	3	2043	19.7391	1	0.984871	70.8669
GOTERM_MF_FAT	GO:0030528~transcription regulator activity	7	10.1449	0.0969235	61	89	1664	2.14551	1	0.953039	71.5136
UP_SEQ_FEATURE	mutagenesis site	15	21.7391	0.0973603	69	293	2043	1.5158	1	0.965961	71.1584
GOTERM_CC_FAT	GO:0044427~chromosomal part	7	10.1449	0.0994924	62	87	1642	2.13089	1	0.78119	72.294
